# Supplementary material for: Chromosome-Level Genome Assembly of the American Cranberry (Vaccinium macrocarpon Ait.) and Its Wild Relative Vaccinium microcarpum
Source: Front Plant Sci. 2021 Feb 10;12:633310. doi: 10.3389/fpls.2021.633310 (PMC7902871; doi:10.3389/fpls.2021.633310)
Supplement: Supplementary file 3 [file Data_Sheet_1.xlsx]

## Sheet: S1
Supplementary Table S1. Flavonoid-related R2R3 MYB sequences from different subgroups
Gene	GeneBank accession ID
SG6
VvMYBA2	BAD18977
VvMYBA1	BAD18978
MtLAP1	ACN79541.1
FaMYB10	ABX79947.1
MdMYB10	ACQ45201.1
AtMYB114	AEE34502.1
AtMYB75/PAP1	AAG42001
AtMYB90/PAP2	NP_176813.1
AtMYB113	OAP11934.1
PhANTOCYANIN2	AAF66727.1
PhDEEP PURPLE	ADQ00393.1
PhPURPLE HAZE	ADQ00388.1
AcMYB10	PSS35990
AcMYB110	AHY00342
VcMYBA	MH105054
DcMYB6	DCAR_000385/ARD08872.1
DcMYB7	DCAR_010745
DcMYB8	DCAR_010746
DcMYB9	DCAR_010747
DcMYB10	DCAR_010749
DcMYB11	DCAR_010751
SG5
PtMYB134	ACR83705.1
TaMYB14	AFJ53053.1
AtMYB123/TT2	OAP11934.1
VvMYBPA2	ACK56131.1
LjTT2a	AB300033
Flavonoids/seed mucilage
AtMYB5	NP_187963.1
VvMYB5b	AAX51291
MtMYB5	XP_003601609.3
Proanthocyanidins
VvMYBPA1	CAJ90831.1
SG7
AtMYB12	ABB03913
SlMYB12	ACB46530.1
VvMYBF1	ACV81697
MtMYB14	XP_003594801.1
SG4
PhMYB4	ADX33331.1
AtMYB4	At4g38620
TrMYB4	AMB27079
PhMYB27	AHX24372
TrMYB134	AMB27082
VvMYBC2-L1	AFX64995.1
VvMYB-L2	ACX50288.2
FaMYB1	AAK84064.1
TrMYB133	AMB27081

## Sheet: S2
Supplementary Table S2. Spearman correlation between V. macrocarpon parental linkage maps.
Parental map	CNJ02		GRYG		chr
	CQ	MQ	[BGx(BLxNL)]95	GH1x35
CQ		0.98868	0.986306	0.974977	1
MQ	0.98868		0.992446	0.996637	1
[BGx(BLxNL)]95	0.986306	0.992446		0.98224	1
GH1x35	0.974977	0.996637	0.98224		1
CQ		0.990265	0.99066	0.995429	2
MQ	0.990265		0.997326	0.997739	2
[BGx(BLxNL)]95	0.99066	0.997326		0.993746	2
GH1x35	0.995429	0.997739	0.993746		2
CQ		0.958437	0.966005	0.974359	3
MQ	0.958437		0.946355	0.962638	3
[BGx(BLxNL)]95	0.966005	0.946355		0.974042	3
GH1x35	0.974359	0.962638	0.974042		3
CQ		0.958988	0.992976	0.990885	4
MQ	0.958988		0.987841	0.974043	4
[BGx(BLxNL)]95	0.992976	0.987841		0.949873	4
GH1x35	0.990885	0.974043	0.949873		4
CQ		0.994586	0.945768	0.994475	5
MQ	0.994586		0.949234	0.99535	5
[BGx(BLxNL)]95	0.945768	0.949234		0.994475	5
GH1x35	0.994475	0.99535	0.994475		5
CQ		0.970877	0.94896	0.950683	6
MQ	0.970877		0.979985	0.983474	6
[BGx(BLxNL)]95	0.94896	0.979985		0.970487	6
GH1x35	0.950683	0.983474	0.970487		6
CQ		0.993897	0.973383	0.999255	7
MQ	0.993897		0.993776	0.987275	7
[BGx(BLxNL)]95	0.973383	0.993776		0.98289	7
GH1x35	0.999255	0.987275	0.98289		7
CQ		0.998029	0.976968	0.968289	8
MQ	0.998029		0.987879	0.983333	8
[BGx(BLxNL)]95	0.976968	0.987879		0.987954	8
GH1x35	0.968289	0.983333	0.987954		8
CQ		0.96868	0.968944	0.989052	9
MQ	0.96868		0.960095	0.989324	9
[BGx(BLxNL)]95	0.968944	0.960095		0.994728	9
GH1x35	0.989052	0.989324	0.994728		9
CQ		0.934771	0.996043	0.873881	10
MQ	0.934771		0.920684	0.99605	10
[BGx(BLxNL)]95	0.996043	0.920684		0.97351	10
GH1x35	0.873881	0.99605	0.97351		10
CQ		0.932834	0.994792	0.982441	11
MQ	0.932834		0.856577	0.925	11
[BGx(BLxNL)]95	0.994792	0.856577			11
GH1x35	0.982441	0.925			11
CQ		0.988077	0.956866	0.987445	12
MQ	0.988077		0.988694	0.959537	12
[BGx(BLxNL)]95	0.956866	0.988694		0.974679	12
GH1x35	0.987445	0.959537	0.974679		12

## Sheet: S3
Supplementary Table S3. Vaccinium macrocarpon pseudo-chromosome sizes.
Chromosome	Size (Mb)
chr1	48.8136
chr2	37.8423
chr3	38.37
chr4	34.5203
chr5	32.3912
chr6	38.094
chr7	37.0053
chr8	35.1369
chr9	39.4455
chr10	33.3158
chr11	41.7284
chr12	38.4444
chr11	41.7284
chr12	38.4444
unassembled	44.5462

## Sheet: S4
Supplementary Table S4. Assembly statistics for V. macrocarpon and V. microcarpum.
	V. microcarpum		V. macrocarpon
	before scaffolding with Redundans	after scaffolding with Redundans	before scaffolding with Redundans	after scaffolding with Redundans/before scaffolding with ALLMAPS	after scaffolding with ALLMAPS
# contigs (>= 0 bp)	7486	4802	3217	810	352
# contigs (>= 1000 bp)	7486	4802	3217	810	350
# contigs (>= 5000 bp)	7412	4799	3213	810	350
# contigs (>= 10000 bp)	7296	4785	3211	810	350
# contigs (>= 25000 bp)	6636	4612	3163	807	347
# contigs (>= 50000 bp)	4914	3810	1985	739	287
Total length (>= 0 bp)	764211004	622966978	642172992	490688287	490734287**
Total length (>= 1000 bp)	764211004	622966978	642172992	490688029	490734029
Total length (>= 5000 bp)	764017129	622955442	642161700	490688029	490734029
Total length (>= 10000 bp)	763133058	622840819	642147456	490688029	490734029
Total length (>= 25000 bp)	750818819	619492866	641115966	490616070	490662070
Total length (>= 50000 bp)	686141712	588639475	593635662	487829959	488227470
# contigs	7486	4802	178	810	350
Largest contig	938317	938317	9909426	5025083	48813634
Total length	764211004	622966978	375286043	490688029	490734029
GC (%)	38.1	38.14	37.89	37.88	37.88
N50	149760	176334	2175902	1359385	37842272
N75	84347	106993	1506566	814184	34520311
L50	1513	1094	52	116	7
L75	3207	2225	104	232	10
# N's per 100 kbp	0	0	0	0	9.37
**an increase in the number of nucleotides is because 100 N’s were added in between anchored scaffolds during the last scaffolding step.

## Sheet: S5
Supplementary Table S5. BUSCO statistics
	V. macrocarpon	V. microcarpum
Complete BUSCOs (C)	1507	1137
Complete and single-copy BUSCOs (S)	1435	924
Complete and duplicated BUSCOs (D)	72	213
Fragmented BUSCOs (F)	29	72
Missing BUSCOs (M)	78	231
Total BUSCO groups searched	1614	1440

## Sheet: S6
Supplementary Table S6. Repetitive sequences in the V. macrocarpon and V. microcarpum genomes.
Element Type	V. macrocarpon			V. microcarpum
	Number of copies	Length (bp)	Percentage of sequence	Number of copies	Length (bp)	Percentage of sequence
Class I: Retroelements	155743	89917671	17.79	202319	117578644	18.87
SINEs:	19983	2740696	0.54	25903	3661165	0.59
Penelope	3649	1081140	0.21	3709	745998	0.12
LINES:	37087	16358155	3.24	42276	21340585	3.43
CRE/SLACS	0	0	0	0	0	0
L2/CR1/Rex	524	243638	0.05	363	318092	0.05
R1/LOA/Jockey	3724	900544	0.18	2100	597924	0.1
R2/R4/NeSL	0	0	0	0	0	0
RTE/Bov-B	4836	1948685	0.39	5647	2544658	0.41
L1/CIN4	21770	11825572	2.34	30320	17114422	2.75
LTR elements:	98673	70818820	14.01	134140	92576894	14.86
BEL/Pao	125	75981	0.02	372	156863	0.03
Ty1/Copia	39138	25220068	4.99	47087	31012336	4.98
Gyps/DIRS1	48993	42054311	8.32	61454	54048796	8.68
Retroviral	1816	731434	0.14	11732	3204872	0.51
Class II: DNA transposons	140612	33337894	6.6	182120	42750188	6.86
hobo-Activator	59689	12895173	2.55	75095	17433837	2.8
Tc1-IS630-Pogo	5033	765302	0.15	8308	1397971	0.22
En-Spm	0	0	0	0	0	0
MuDR-IS905	0	0	0	0	0	0
PiggyBac	0	0	0	0	0	0
Tourist/Harbinger	5956	2133669	0.42	11920	3533620	0.57
Other (Mirage, P-element, Transib)	1001	178682	0.04	0	0	0
Rolling-circles	2948	1640790	0.32	3802	1649366	0.26
Unclassified:	587284	121139465	23.97	678556	141665113	22.74
Total interspersed repeats:		244395030	48.37		301993945	48.48
Small RNA:	22319	3087692	0.61	27509	3972389	0.64
Satellites:	3690	1040479	0.21	3697	878419	0.14
Simple repeats:	141964	6923720	1.37	161071	7572242	1.22
Low complexity:	16994	781898	0.15	20557	956312	0.15
Total		255142178	50.49		313433923	50.31

## Sheet: S7
Supplementary Table S7. ncRNA genes in the V. macrocarpon genome.
Type		Copy No.	Average length (nt)	Total length (nt)	Percent of assembled genome
miRNA		185	127.1	23542	0.0048
tRNA		478	70.9	33871	0.0069
rRNA	Total	31	—		**
	18S+5.8S+26S	4	3401*	51826	**
	Nuclear 5S	27	119	3213	**
snRNA		2902	114.6	332652	0.0676
* Length of longest detected element
** Not estimated from assembled sequence due to repetitive nature

## Sheet: S8
Supplementary Table S8. Source and characteristics of the genomes used for cranberry genome annotation and phylome analysis
Species	Annotation version	No.of protein-coding sequences	Source
Actinidia chinensis	Red5_PS1_1.69.0	33115	https://plants.ensembl.org
Actinidia eriantha	v1.0	42988	http://kiwifruitgenome.org
Amaranthus hypochondriacus	v1.0	23059	https://phytozome.jgi.doe.gov
Arabidopsis thaliana	Araport11	48455	https://phytozome.jgi.doe.gov
Beta vulgaris	EL10_1.0	24255	https://phytozome.jgi.doe.gov
Brassica napus	v2.0	123465	https://www.ncbi.nlm.nih.gov
Brassica oleracea	v1.0.446	35400	https://plants.ensembl.org
Camelina sativa	Cs_v1.0	107481	https://www.ncbi.nlm.nih.gov
Camellia sinensis	HZAU_G240_1.0	32356	https://www.ncbi.nlm.nih.gov
Cicer arietinum	v1.0.492	28269	https://plants.ensembl.org
Citrus sinensis	v1.1	46147	https://phytozome.jgi.doe.gov
Coffea canephora	v1.0	25574	http://coffee-genome.org
Erythranthe guttata	v5.0	33791	https://phytozome.jgi.doe.gov
Eucalyptus grandis	v2.0	46280	https://phytozome.jgi.doe.gov
Fragaria vesca	v2.0.a2	50732	https://phytozome.jgi.doe.gov
Glycine max	Wm82.a2.v1	88647	https://www.ncbi.nlm.nih.gov
Gossypium raimondii	v2.1	77267	https://phytozome.jgi.doe.gov
Helianthus annuus	HanXRQv1.2	52243	https://phytozome.jgi.doe.gov
Nelumbo nucifera	v1.1	38191	https://www.ncbi.nlm.nih.gov
Nicotiana sylvestris	v1.0	48160	https://www.ncbi.nlm.nih.gov
Nicotiana tomentosiformis	v1.0	50112	https://www.ncbi.nlm.nih.gov
Phaseolus vulgaris	v2.1	36995	https://phytozome.jgi.doe.gov
Populus euphratica	v1.0	49760	https://www.ncbi.nlm.nih.gov
Rhododendron delavayi	v1.0	32938	http://gigadb.org
Solanum lycopersicum	ITAG3.2	35768	https://phytozome.jgi.doe.gov
Solanum pennellii	v2.0	48923	https://www.plabipd.de
Solanum tuberosum	v4.03	56215	https://phytozome.jgi.doe.gov
Tarenaya hassleriana	v1.0	41094	https://www.ncbi.nlm.nih.gov
Vaccinium corymbosum	v1.0	128559	https://www.vaccinium.org
Vaccinium macrocarpon	v1.0	23532	This work
Vaccinium microcarpon	v1.0	30147	This work
Vigna radiata	v6.0	22368	https://www.ncbi.nlm.nih.gov
Vitis vinifera	v2.1	55564	https://phytozome.jgi.doe.gov

## Sheet: S9
Supplementary Table S9. Orthogroups
Orthogroup	A_chinensis	A_thaliana	B_napus	B_oleracea	B_vulgaris	C_arietinum	C_canephora	C_sativa	C_sinensis	E_grandis	E_guttata	F_vesca	G_max	G_raimondii	N_nucifera	N_sylvestris	N_tomentosiformis	P_euphratica	P_vulgaris	S_lycopersicum	S_tuberosum	T_hassleriana	V_corymbosum	V_macrocarpon	V_microcarpon	V_radiata	V_vinifera
OG0000000	PSR82861, PSR88296, PSR91139, PSS04442, PSS11938, PSS13435, PSS13436, PSS16389, PSS16390, PSS17643, PSS17644, PSS28808, PSS32306, PSS32307, PSS33012, PSS33587, PSS33589, PSS33592, PSS34253, PSS34254, PSS34255, PSS34256, PSS34257, PSS35037, PSS35038, PSS35039	AT1G36005.1, AT1G66910.1, AT1G66910.2, AT1G66920.1, AT1G66920.2, AT1G66920.3, AT1G66930.1, AT1G66930.2, AT1G66930.3, AT1G66940.1, AT1G66940.2, AT1G66940.3, AT1G66940.4, AT1G67000.1, AT1G67025.1, AT1G70250.1, AT4G18250.1, AT5G38240.1, AT5G38240.2, AT5G38240.3, AT5G38250.1, AT5G38260.1, AT5G38280.1, AT5G38280.2	XP_013647721.1, XP_013647722.1, XP_013649193.1, XP_013650848.2, XP_013655985.1, XP_013668431.1, XP_013669844.1, XP_013670096.1, XP_013671090.1, XP_013676346.1, XP_013676351.1, XP_013676359.2, XP_013687111.1, XP_013690244.1, XP_013690255.1, XP_013690831.1, XP_013691542.1, XP_013698522.1, XP_013699422.1, XP_013699999.1, XP_013710778.1, XP_013724742.1, XP_013725431.2, XP_013725624.1, XP_013729317.1,…	Bol010197, Bol011411, Bol015135, Bol017580, Bol019508, Bol020332, Bol021625, Bol024947, Bol030780, Bol037069, Bol040176, Bol040177	EL10Ac2g04539.1, EL10Ac2g04541.1, EL10Ac2g04544.1, EL10Ac3g06906.1, EL10Ac4g09715.1, EL10Ac4g09716.1, EL10Ac4g09717.1, EL10Ac6g14331.1, EL10Ac9g22968.1	Ca_05516, Ca_05517, Ca_06021, Ca_10438, Ca_13027, Ca_13051, Ca_13052, Ca_13053, Ca_13054, Ca_13055, Ca_13060, Ca_13061, Ca_13062, Ca_13063, Ca_13064, Ca_13065, Ca_13066, Ca_13067, Ca_13068, Ca_14930, Ca_14931, Ca_14933, Ca_14934, Ca_14935, Ca_15097, Ca_15099	Cc00_g00500, Cc00_g00530, Cc00_g00560, Cc00_g00570, Cc00_g00580, Cc00_g00590, Cc00_g00600, Cc00_g00610, Cc00_g00620, Cc00_g00630, Cc00_g00640, Cc00_g00650, Cc00_g09310, Cc00_g16320, Cc00_g16330, Cc00_g18980, Cc00_g21800, Cc00_g22190, Cc00_g26910, Cc00_g27480, Cc00_g33660, Cc00_g33940, Cc02_g01720, Cc02_g01730, Cc02_g28630, Cc02_g28640, Cc02_g28680, Cc02_g28710, Cc04_g06940, Cc04_g06950, Cc04_g069…	XP_010412987.2, XP_010415232.1, XP_010415233.1, XP_010415236.1, XP_010415241.1, XP_010415242.1, XP_010435726.1, XP_010439880.1, XP_010439882.2, XP_010440921.1, XP_010440922.2, XP_010440924.1, XP_010450945.1, XP_010450946.1, XP_010450947.1, XP_010450949.1, XP_010470571.1, XP_010470573.1, XP_010470574.1, XP_010470575.1, XP_010470581.1, XP_010470591.2, XP_010478860.1, XP_010496107.1, XP_010506248.1,…	orange1.1g005909m, orange1.1g005953m, orange1.1g006620m, orange1.1g010434m, orange1.1g013074m, orange1.1g022826m, orange1.1g023544m, orange1.1g024001m, orange1.1g024394m, orange1.1g026160m, orange1.1g032193m, orange1.1g036435m, orange1.1g037755m, orange1.1g037971m, orange1.1g038139m, orange1.1g038492m, orange1.1g038768m, orange1.1g038836m, orange1.1g040499m, orange1.1g040604m, orange1.1g040808m, …	Eucgr.A00556.1.p, Eucgr.A00693.1.p, Eucgr.A01470.1.p, Eucgr.A01474.1.p, Eucgr.A01475.1.p, Eucgr.A01476.1.p, Eucgr.A01478.1.p, Eucgr.A01480.1.p, Eucgr.A01481.1.p, Eucgr.A01482.1.p, Eucgr.B00752.1.p, Eucgr.B00756.1.p, Eucgr.B00766.1.p, Eucgr.B00781.1.p, Eucgr.B00782.1.p, Eucgr.B00790.1.p, Eucgr.B00791.1.p, Eucgr.B00801.1.p, Eucgr.B00810.1.p, Eucgr.B00812.1.p, Eucgr.B00820.1.p, Eucgr.B00832.1.p, Euc…	MgTOL.C0050.1.p, MgTOL.C0051.1.p, MgTOL.C0119.1.p, MgTOL.C0328.1.p, MgTOL.E1119.1.p, MgTOL.E1120.1.p, MgTOL.E1532.1.p, MgTOL.E1540.1.p, MgTOL.E1541.1.p, MgTOL.E1542.1.p, MgTOL.E1543.1.p, MgTOL.E1544.1.p, MgTOL.E1545.1.p, MgTOL.E1549.1.p, MgTOL.E1550.1.p, MgTOL.E1551.1.p, MgTOL.E1551.2.p, MgTOL.E1552.1.p, MgTOL.E1555.1.p, MgTOL.E1556.1.p, MgTOL.E1557.1.p, MgTOL.E1558.1.p, MgTOL.E1559.1.p, MgTOL.E1…	gene00643-v2.0.a2-hybrid.t1, gene00643-v2.0.a2-hybrid.t2, gene00644-v2.0.a2-hybrid.t1, gene02499-v2.0.a2-hybrid.t1, gene03648-v1.0-hybrid.t1, gene03692-v2.0.a2-hybrid.t1, gene03693-v2.0.a2-hybrid.t1, gene03695-v2.0.a2-hybrid.t1, gene03695-v2.0.a2-hybrid.t2, gene03695-v2.0.a2-hybrid.t3, gene04321-v2.0.a2-hybrid.t1, gene15813-v2.0.a2-hybrid.t1, gene15814-v2.0.a2-hybrid.t1, gene16697-v1.0-hybrid.t1,…	Glyma.02G100300.1.p, Glyma.02G100400.1.p, Glyma.02G183300.1.p, Glyma.02G183400.1.p, Glyma.04G117100.1.p, Glyma.05G237100.1.p, Glyma.07G094100.1.p, Glyma.07G094200.1.p, Glyma.07G094500.1.p, Glyma.07G094500.2.p, Glyma.07G094500.3.p, Glyma.07G094500.4.p, Glyma.07G094500.5.p, Glyma.07G094500.6.p, Glyma.07G094800.1.p, Glyma.07G095000.1.p, Glyma.07G095100.1.p, Glyma.07G095200.1.p, Glyma.07G095300.1.p, …	Gorai.001G081700.1, Gorai.002G039500.1, Gorai.002G039900.1, Gorai.002G040000.1, Gorai.002G040100.1, Gorai.002G041000.1, Gorai.002G041100.1, Gorai.002G041500.1, Gorai.002G041800.1, Gorai.002G042000.1, Gorai.002G042300.1, Gorai.002G042600.1, Gorai.002G042700.1, Gorai.002G042700.2, Gorai.002G042700.3, Gorai.002G052200.1, Gorai.002G052300.1, Gorai.003G025800.1, Gorai.005G009800.1, Gorai.005G193900.1,…	XP_010247812.1, XP_010247815.1, XP_010247816.1, XP_010252909.1, XP_010256512.2, XP_010259266.1, XP_010264690.1, XP_010264702.1, XP_010264709.1, XP_010265057.1, XP_010265072.1, XP_010265924.1, XP_010267957.1, XP_010275238.1, XP_010275239.1, XP_010275347.1, XP_010275348.2, XP_010279326.1, XP_010279392.1, XP_019052113.1, XP_019052114.1, XP_019052115.1, XP_019052116.1, XP_019052117.1, XP_019054239.1,…	XP_009759930.1, XP_009760918.1, XP_009760919.1, XP_009760971.1, XP_009760972.1, XP_009760978.1, XP_009761240.1, XP_009764286.1, XP_009765437.1, XP_009765438.1, XP_009765439.1, XP_009765440.1, XP_009765441.1, XP_009765442.1, XP_009767029.1, XP_009767030.1, XP_009767031.1, XP_009767032.1, XP_009767274.1, XP_009772453.1, XP_009778885.1, XP_009778886.1, XP_009780293.1, XP_009782267.1, XP_009782472.1,…	XP_009588466.1, XP_009588940.1, XP_009589471.1, XP_009592347.1, XP_009592660.1, XP_009592663.1, XP_009592664.1, XP_009592666.1, XP_009596788.1, XP_009596789.1, XP_009596791.1, XP_009596792.1, XP_009598921.2, XP_009599540.1, XP_009599551.1, XP_009599593.1, XP_009600752.2, XP_009609372.1, XP_009609817.1, XP_009613694.1, XP_009621096.1, XP_009624844.1, XP_009629970.1, XP_009629972.1, XP_018624002.1,…	XP_011001823.1, XP_011001824.1, XP_011001825.1, XP_011001826.1, XP_011001827.1, XP_011001828.1, XP_011001829.1, XP_011001830.1, XP_011001895.1, XP_011001896.1, XP_011003873.1, XP_011003874.1, XP_011003875.1, XP_011003876.1, XP_011014374.1, XP_011014376.1, XP_011014401.1, XP_011014402.1, XP_011014554.1, XP_011015079.1, XP_011015080.1, XP_011015081.1, XP_011016149.1, XP_011016222.1, XP_011021275.1,…	Phvul.001G047800.1.p, Phvul.001G047900.1.p, Phvul.001G048050.1.p, Phvul.001G048050.2.p, Phvul.001G048050.3.p, Phvul.001G048200.1.p, Phvul.001G048300.1.p, Phvul.001G048400.1.p, Phvul.001G048500.1.p, Phvul.001G048600.1.p, Phvul.001G048600.2.p, Phvul.001G048701.1.p, Phvul.001G048800.1.p, Phvul.001G048800.2.p, Phvul.001G048900.1.p, Phvul.001G049000.1.p, Phvul.001G049101.1.p, Phvul.001G049200.1.p, Phv…	Solyc01g008497.1.1, Solyc01g008500.3.1, Solyc01g008570.1.1, Solyc02g079600.3.1, Solyc02g081470.3.1, Solyc02g081480.3.1, Solyc02g081485.1.1, Solyc02g081500.3.1, Solyc02g081505.1.1, Solyc02g081510.2.1, Solyc02g086210.3.1, Solyc02g086280.3.1, Solyc02g086290.1.1, Solyc03g007210.3.1, Solyc03g083470.3.1, Solyc03g083480.3.1, Solyc03g119225.1.1, Solyc04g007380.2.1, Solyc05g009040.3.1, Solyc05g009050.2.1,…	PGSC0003DMP400002296, PGSC0003DMP400008037, PGSC0003DMP400008038, PGSC0003DMP400010165, PGSC0003DMP400010170, PGSC0003DMP400010663, PGSC0003DMP400010664, PGSC0003DMP400015985, PGSC0003DMP400016043, PGSC0003DMP400016044, PGSC0003DMP400016045, PGSC0003DMP400016046, PGSC0003DMP400016047, PGSC0003DMP400016048, PGSC0003DMP400018540, PGSC0003DMP400018541, PGSC0003DMP400018542, PGSC0003DMP400018560, PGS…	XP_010553908.1, XP_010553909.1, XP_019057276.1, XP_019059199.1	VaccDscaff1-augustus-gene-430.44-mRNA-1, VaccDscaff1-processed-gene-429.18-mRNA-1, VaccDscaff1-processed-gene-430.14-mRNA-1, VaccDscaff1-processed-gene-430.33-mRNA-1, VaccDscaff13-snap-gene-99.37-mRNA-1, VaccDscaff14-snap-gene-262.45-mRNA-1, VaccDscaff14-snap-gene-281.34-mRNA-1, VaccDscaff16-processed-gene-105.10-mRNA-1, VaccDscaff16-snap-gene-105.38-mRNA-1, VaccDscaff16-snap-gene-106.22-mRNA-1, …	vmacro01414-RA, vmacro01415-RA, vmacro05530-RA, vmacro05531-RA, vmacro06550-RA, vmacro06551-RA, vmacro06552-RA, vmacro06556-RA, vmacro06557-RA, vmacro10578-RA, vmacro10579-RA, vmacro10588-RA, vmacro10590-RA, vmacro10591-RA, vmacro10593-RA, vmacro10594-RA, vmacro11219-RA, vmacro16437-RA, vmacro18066-RA, vmacro21019-RA, vmacro22874-RA, vmacro22875-RA, vmacro23414-RA	vmicro02903-RA, vmicro03008-RA, vmicro03009-RA, vmicro03268-RA, vmicro03269-RA, vmicro04697-RA, vmicro04698-RA, vmicro06421-RA, vmicro06422-RA, vmicro06424-RA, vmicro07508-RA, vmicro08448-RA, vmicro08449-RA, vmicro08451-RA, vmicro08452-RA, vmicro08464-RA, vmicro13016-RA, vmicro17292-RA, vmicro24328-RA, vmicro24329-RA, vmicro26126-RA, vmicro26882-RA, vmicro27580-RA	Vradi01g04760, Vradi02g11400, Vradi02g11410, Vradi0407s00030, Vradi04g11070, Vradi06g08320, Vradi06g08330, Vradi06g08340, Vradi06g08350, Vradi06g08360, Vradi06g08370, Vradi06g08380, Vradi06g09430, Vradi06g09460, Vradi06g09480, Vradi06g09490, Vradi06g09500, Vradi06g09520, Vradi06g09530, Vradi06g11430, Vradi06g11450, Vradi06g11460, Vradi06g12910, Vradi08g02450	VIT_200s0258g00010.1, VIT_200s0258g00050.1, VIT_200s0258g00090.1, VIT_200s0258g00100.1, VIT_200s0258g00130.1, VIT_200s0294g00010.1, VIT_200s0294g00040.1, VIT_200s0294g00040.2, VIT_200s0294g00040.3, VIT_200s0294g00070.1, VIT_200s0294g00080.1, VIT_200s0294g00085.1, VIT_200s0294g00090.1, VIT_200s0388g00020.1, VIT_200s0388g00060.1, VIT_200s0388g00085.1, VIT_200s0388g00090.1, VIT_200s0424g00020.1, VIT…
OG0000001	PSR85959, PSR86421, PSR86903, PSR87625, PSR88174, PSR89624, PSR89806, PSR91088, PSR92870, PSR93620, PSR94723, PSR95360, PSR96197, PSR96199, PSR96530, PSR96942, PSR97963, PSS03927, PSS04037, PSS05567, PSS11548, PSS11750, PSS12096, PSS13461, PSS14016, PSS14374, PSS14406, PSS14497, PSS14717, PSS18100, PSS18101, PSS20780, PSS21752, PSS23525, PSS25986, PSS26685, PSS29519, PSS30426, PSS31822, PSS33764,…	AT1G06180.1, AT1G16490.1, AT1G16490.2, AT1G22640.1, AT1G22640.2, AT1G22640.3, AT1G35515.1, AT1G56160.1, AT1G71030.1, AT1G71030.2, AT1G79180.1, AT1G79180.2, AT2G16720.1, AT2G31180.1, AT2G32460.1, AT2G32460.2, AT2G47460.1, AT3G13540.1, AT3G23250.1, AT3G23250.2, AT3G28470.1, AT3G62610.1, AT4G09460.1, AT4G34990.1, AT4G38620.1, AT5G49330.1	NP_001302504.1, NP_001302680.1, NP_001302971.1, NP_001303065.1, XP_013639988.1, XP_013640045.1, XP_013642609.1, XP_013644079.1, XP_013644145.1, XP_013644896.1, XP_013644897.1, XP_013651498.1, XP_013652077.1, XP_013652339.1, XP_013652543.1, XP_013652821.1, XP_013655085.1, XP_013656744.1, XP_013659104.1, XP_013666634.1, XP_013670604.1, XP_013673132.1, XP_013675450.1, XP_013681386.2, XP_013681387.1,…	Bol008198, Bol009823, Bol012337, Bol013459, Bol013708, Bol015820, Bol016066, Bol016164, Bol018511, Bol021523, Bol025632, Bol028756, Bol029626, Bol032351, Bol033054, Bol034966, Bol038229, Bol038514, Bol041043, Bol042679, Bol042967	EL10Ac1g00104.1, EL10Ac1g00142.1, EL10Ac1g00237.1, EL10Ac2g02906.1, EL10Ac3g05007.1, EL10Ac4g08983.1, EL10Ac5g10401.1, EL10Ac5g10890.1, EL10Ac5g12358.1, EL10Ac8g19112.1, EL10Ac9g21394.1, EL10As5g23501.1	Ca_01329, Ca_03154, Ca_03498, Ca_07119, Ca_10014, Ca_10215, Ca_10555, Ca_11026, Ca_11427, Ca_12130, Ca_12226, Ca_12762, Ca_16131, Ca_16913, Ca_17627, Ca_18965	Cc00_g19890, Cc01_g18370, Cc01_g21250, Cc02_g08940, Cc02_g15520, Cc02_g15530, Cc02_g16270, Cc03_g01140, Cc03_g05520, Cc04_g01360, Cc04_g01370, Cc04_g01380, Cc04_g16000, Cc05_g04370, Cc05_g16290, Cc06_g07950, Cc08_g03110, Cc08_g04480, Cc08_g16530, Cc10_g10310, Cc11_g08820, Cc11_g08830	XP_010413268.1, XP_010413991.1, XP_010414171.1, XP_010415798.1, XP_010415799.1, XP_010417537.1, XP_010417538.1, XP_010421495.1, XP_010421847.1, XP_010425627.1, XP_010427917.1, XP_010429787.1, XP_010431803.1, XP_010432359.1, XP_010435778.1, XP_010435785.1, XP_010436960.1, XP_010437544.1, XP_010440493.1, XP_010442396.1, XP_010446371.1, XP_010447013.1, XP_010455338.2, XP_010457744.1, XP_010460022.1,…	orange1.1g014829m, orange1.1g021220m, orange1.1g021503m, orange1.1g023056m, orange1.1g024484m, orange1.1g024492m, orange1.1g025602m, orange1.1g026135m, orange1.1g028055m, orange1.1g028843m, orange1.1g028922m, orange1.1g029398m, orange1.1g036215m, orange1.1g036591m, orange1.1g037952m, orange1.1g038824m, orange1.1g039708m, orange1.1g040519m, orange1.1g040726m, orange1.1g040841m, orange1.1g041081m, …	Eucgr.A00200.1.p, Eucgr.A01122.1.p, Eucgr.A02110.1.p, Eucgr.B00865.1.p, Eucgr.B00866.1.p, Eucgr.B01869.1.p, Eucgr.B01964.1.p, Eucgr.B02144.1.p, Eucgr.B02896.1.p, Eucgr.B03606.1.p, Eucgr.C00721.1.p, Eucgr.C00722.1.p, Eucgr.C00723.1.p, Eucgr.C00724.1.p, Eucgr.C00725.1.p, Eucgr.C00725.2.p, Eucgr.C00826.1.p, Eucgr.C03151.1.p, Eucgr.C03554.1.p, Eucgr.C03555.1.p, Eucgr.D01701.1.p, Eucgr.D02099.1.p, Euc…	MgTOL.A1122.1.p, MgTOL.A1156.1.p, MgTOL.A1156.2.p, MgTOL.B0094.1.p, MgTOL.C1222.1.p, MgTOL.D2392.1.p, MgTOL.D2398.1.p, MgTOL.E0663.1.p, MgTOL.E0665.1.p, MgTOL.G0503.1.p, MgTOL.G0881.1.p, MgTOL.H0917.1.p, MgTOL.H1694.1.p, MgTOL.I0150.1.p, MgTOL.I1140.1.p, MgTOL.M0484.1.p, MgTOL.M1586.1.p, MgTOL.N0054.1.p, MgTOL.N0054.2.p, MgTOL.N0055.1.p, MgTOL.N1332.1.p, MgTOL.N2207.1.p	gene03323-v2.0.a2-hybrid.t1, gene04057-v1.0-hybrid.t1, gene05167-v1.0-hybrid.t1, gene07418-v1.0-hybrid.t1, gene07646-v1.0-hybrid.t1, gene08084-v1.0-hybrid.t1, gene08694-v1.0-hybrid.t1, gene08880-v2.0.a2-hybrid.t1, gene08880-v2.0.a2-hybrid.t2, gene08880-v2.0.a2-hybrid.t3, gene09406-v1.0-hybrid.t1, gene09407-v1.0-hybrid.t1, gene09546-v1.0-hybrid.t1, gene11462-v1.0-hybrid.t1, gene11462-v1.0-hybrid.t…	Glyma.01G207600.1.p, Glyma.02G005600.1.p, Glyma.02G013900.1.p, Glyma.02G247100.1.p, Glyma.03G163100.1.p, Glyma.03G250600.1.p, Glyma.03G258700.1.p, Glyma.03G258700.2.p, Glyma.04G004100.1.p, Glyma.04G004100.2.p, Glyma.04G176700.1.p, Glyma.04G205100.1.p, Glyma.04G205100.2.p, Glyma.05G061900.1.p, Glyma.06G003800.1.p, Glyma.06G003800.2.p, Glyma.06G160500.1.p, Glyma.06G188400.1.p, Glyma.07G037700.1.p, …	Gorai.001G015200.1, Gorai.001G020400.1, Gorai.001G020500.1, Gorai.001G020600.1, Gorai.001G020600.2, Gorai.001G143200.1, Gorai.001G177100.1, Gorai.002G106300.1, Gorai.002G180300.1, Gorai.002G196700.1, Gorai.003G021100.1, Gorai.004G044000.1, Gorai.004G130900.1, Gorai.004G150800.1, Gorai.004G151000.1, Gorai.004G196800.1, Gorai.004G269400.1, Gorai.005G162600.1, Gorai.005G254000.1, Gorai.006G192400.1,…	XP_010241142.1, XP_010241362.1, XP_010246045.1, XP_010247284.1, XP_010248048.1, XP_010252819.1, XP_010257627.1, XP_010258843.1, XP_010259378.1, XP_010261928.1, XP_010261929.1, XP_010262233.1, XP_010262320.1, XP_010264377.1, XP_010264424.1, XP_010264425.1, XP_010265977.1, XP_010266681.1, XP_010266817.1, XP_010267522.1, XP_010268044.1, XP_010273925.1, XP_010273927.1, XP_010273928.1, XP_010274638.1,…	XP_009762172.1, XP_009764550.1, XP_009764613.1, XP_009765014.1, XP_009767562.1, XP_009767902.1, XP_009769867.1, XP_009770476.1, XP_009770485.1, XP_009772294.1, XP_009773212.1, XP_009773213.1, XP_009779489.1, XP_009781770.1, XP_009786709.1, XP_009787226.1, XP_009789695.1, XP_009790561.1, XP_009790567.1, XP_009792412.1, XP_009800390.1, XP_009800391.1, XP_009800479.1, XP_009801899.1, XP_009802252.1,…	XP_009592281.1, XP_009593119.1, XP_009596675.1, XP_009598490.1, XP_009600359.1, XP_009601374.1, XP_009602508.1, XP_009602702.1, XP_009603939.1, XP_009606135.1, XP_009606766.1, XP_009607630.1, XP_009607844.1, XP_009612238.1, XP_009615641.1, XP_009618136.1, XP_009621617.1, XP_009622107.1, XP_009623355.1, XP_009625117.1, XP_009629052.1, XP_009631098.1, XP_009631826.1, XP_009631987.1, XP_033512179.1,…	XP_011000470.1, XP_011000471.1, XP_011001099.1, XP_011001250.1, XP_011001591.1, XP_011004000.1, XP_011006466.1, XP_011007260.1, XP_011007997.1, XP_011008372.1, XP_011009845.1, XP_011010069.1, XP_011010380.1, XP_011012518.1, XP_011012519.1, XP_011012652.1, XP_011013070.1, XP_011013071.1, XP_011013625.1, XP_011015999.1, XP_011019353.1, XP_011019362.1, XP_011021466.1, XP_011022095.1, XP_011022448.1,…	Phvul.001G071000.1.p, Phvul.001G161000.1.p, Phvul.001G211700.1.p, Phvul.002G056900.1.p, Phvul.002G092100.1.p, Phvul.002G279000.1.p, Phvul.003G132100.1.p, Phvul.003G222400.1.p, Phvul.004G024200.1.p, Phvul.005G060000.1.p, Phvul.005G115500.1.p, Phvul.006G105200.1.p, Phvul.006G114800.1.p, Phvul.007G108500.1.p, Phvul.007G192900.1.p, Phvul.007G215800.1.p, Phvul.007G273400.1.p, Phvul.008G205000.1.p, Phv…	Solyc01g079620.3.1, Solyc01g111500.3.1, Solyc03g005570.3.1, Solyc03g059200.2.1, Solyc03g113530.3.1, Solyc05g008250.2.1, Solyc05g055030.2.1, Solyc06g009710.3.1, Solyc06g053610.3.1, Solyc06g065100.3.1, Solyc06g083900.3.1, Solyc07g052300.3.1, Solyc08g005870.2.1, Solyc08g008480.3.1, Solyc08g008485.1.1, Solyc08g082890.3.1, Solyc09g090130.3.1, Solyc10g005550.2.1, Solyc10g055410.2.1, Solyc12g005890.2.1,…	PGSC0003DMP400007770, PGSC0003DMP400010367, PGSC0003DMP400010956, PGSC0003DMP400010957, PGSC0003DMP400012934, PGSC0003DMP400012935, PGSC0003DMP400014987, PGSC0003DMP400015891, PGSC0003DMP400015892, PGSC0003DMP400019896, PGSC0003DMP400020598, PGSC0003DMP400021429, PGSC0003DMP400023375, PGSC0003DMP400023376, PGSC0003DMP400023726, PGSC0003DMP400023728, PGSC0003DMP400024514, PGSC0003DMP400028466, PGS…	XP_010521146.1, XP_010521147.1, XP_010522345.1, XP_010522346.1, XP_010523151.1, XP_010523974.1, XP_010523975.1, XP_010526552.1, XP_010527400.1, XP_010528297.1, XP_010530161.1, XP_010530893.1, XP_010531988.1, XP_010533288.1, XP_010534769.1, XP_010535219.1, XP_010536668.1, XP_010537795.2, XP_010538928.1, XP_010542466.1, XP_010542737.1, XP_010543010.1, XP_010543564.1, XP_010544980.1, XP_010552725.1,…	VaccDscaff1-augustus-gene-115.28-mRNA-1, VaccDscaff10-snap-gene-291.21-mRNA-1, VaccDscaff11-augustus-gene-368.37-mRNA-1, VaccDscaff11-augustus-gene-9.17-mRNA-1, VaccDscaff13-augustus-gene-102.20-mRNA-1, VaccDscaff13-augustus-gene-302.21-mRNA-1, VaccDscaff13-snap-gene-381.52-mRNA-1, VaccDscaff14-augustus-gene-385.22-mRNA-1, VaccDscaff15-augustus-gene-360.46-mRNA-1, VaccDscaff15-snap-gene-21.24-mRN…	vmacro00004-RA, vmacro00976-RA, vmacro02272-RA, vmacro02661-RA, vmacro04232-RA, vmacro04285-RA, vmacro05777-RA, vmacro06327-RA, vmacro08486-RA, vmacro10639-RA, vmacro11706-RA, vmacro12475-RA, vmacro12604-RA, vmacro12663-RA, vmacro14829-RA, vmacro15030-RA, vmacro15031-RA, vmacro15033-RA, vmacro17184-RA, vmacro17358-RA, vmacro18051-RA, vmacro19333-RA, vmacro22039-RA, vmacro22040-RA	vmicro00240-RA, vmicro00523-RA, vmicro01673-RA, vmicro02988-RA, vmicro04728-RA, vmicro05183-RA, vmicro05699-RA, vmicro07166-RA, vmicro07227-RA, vmicro07278-RA, vmicro07868-RA, vmicro09998-RA, vmicro11539-RA, vmicro11643-RA, vmicro12553-RA, vmicro12602-RA, vmicro14262-RA, vmicro14263-RA, vmicro14265-RA, vmicro17936-RA, vmicro19078-RA, vmicro19979-RA, vmicro21018-RA, vmicro22823-RA, vmicro23450-RA,…	Vradi0083s01280, Vradi0179s00190, Vradi01g01640, Vradi0201s00100, Vradi02g02810, Vradi02g08010, Vradi03g01620, Vradi03g06370, Vradi0403s00010, Vradi04g07220, Vradi05g15570, Vradi05g19440, Vradi05g22510, Vradi06g05350, Vradi07g04210, Vradi07g12400, Vradi07g23260, Vradi07g31190, Vradi08g14650, Vradi09g02440, Vradi09g02450	VIT_200s0341g00050.1, VIT_201s0011g04760.1, VIT_203s0038g02310.1, VIT_204s0008g01840.1, VIT_204s0008g01870.1, VIT_204s0008g01870.2, VIT_204s0023g03710.1, VIT_205s0049g01010.1, VIT_205s0049g01020.1, VIT_205s0049g01020.2, VIT_205s0077g01360.1, VIT_206s0004g00570.1, VIT_207s0005g01210.1, VIT_207s0005g01210.2, VIT_207s0005g03340.1, VIT_207s0130g00040.1, VIT_208s0007g07230.1, VIT_209s0002g01380.1, VIT…
OG0000002	PSR87659, PSR87660, PSR89740, PSS00049, PSS00050, PSS17396, PSS17397, PSS17398, PSS17454, PSS19434, PSS19453, PSS19455, PSS19456, PSS19506, PSS19508, PSS19509, PSS23946, PSS31704	AT1G35710.1, AT4G08850.1, AT4G08850.2	XP_013642764.1, XP_013711204.1, XP_013735087.1, XP_022575206.1	Bol025602, Bol031960	EL10Ac3g06759.1, EL10Ac7g17664.1, EL10Ac7g17665.1, EL10Ac7g17667.1, EL10Ac9g21473.1, EL10As1g23044.1	Ca_06045, Ca_06047, Ca_06050, Ca_06052, Ca_17403, Ca_17807, Ca_22055, Ca_22057, Ca_22390, Ca_24559, Ca_24984, Ca_24986	Cc00_g05230, Cc00_g05240, Cc00_g05290, Cc00_g05300, Cc00_g05990, Cc00_g08550, Cc00_g08570, Cc00_g11210, Cc00_g11970, Cc00_g11980, Cc00_g13180, Cc00_g13200, Cc00_g14470, Cc00_g15440, Cc00_g16900, Cc00_g16930, Cc00_g20640, Cc00_g20650, Cc00_g20660, Cc00_g21310, Cc00_g21640, Cc00_g21970, Cc00_g25450, Cc00_g25730, Cc00_g26890, Cc00_g26900, Cc00_g26920, Cc00_g27270, Cc00_g27770, Cc00_g28170, Cc00_g317…	XP_010421795.1, XP_010436287.1, XP_010455295.1, XP_019084028.1, XP_019089893.1, XP_019094953.1, XP_019096008.1	orange1.1g001440m, orange1.1g001494m, orange1.1g002069m, orange1.1g002679m, orange1.1g002896m, orange1.1g003465m, orange1.1g003780m, orange1.1g004268m, orange1.1g004642m, orange1.1g005864m, orange1.1g007553m, orange1.1g010736m, orange1.1g011005m, orange1.1g012219m, orange1.1g013793m, orange1.1g016009m, orange1.1g017621m, orange1.1g018826m, orange1.1g035658m, orange1.1g035742m, orange1.1g035761m, …	Eucgr.A01326.1.p, Eucgr.A01326.2.p, Eucgr.A01327.1.p, Eucgr.A01328.1.p, Eucgr.A01333.1.p, Eucgr.A01334.1.p, Eucgr.A01336.1.p, Eucgr.A01339.1.p, Eucgr.A01340.1.p, Eucgr.A01341.1.p, Eucgr.A01343.1.p, Eucgr.A01344.1.p, Eucgr.A01345.1.p, Eucgr.A01347.1.p, Eucgr.A01348.1.p, Eucgr.A01349.1.p, Eucgr.A01352.1.p, Eucgr.A01353.1.p, Eucgr.A01354.1.p, Eucgr.B00013.1.p, Eucgr.B00018.1.p, Eucgr.B00019.1.p, Euc…	MgTOL.E0637.1.p, MgTOL.E0669.1.p, MgTOL.N2229.1.p, MgTOL.N2230.1.p	gene08313-v1.0-hybrid.t1, gene08315-v1.0-hybrid.t1, gene08315-v1.0-hybrid.t2, gene10361-v1.0-hybrid.t1, gene10371-v1.0-hybrid.t1, gene11574-v2.0.a2-hybrid.t1, gene11927-v1.0-hybrid.t1, gene16829-v1.0-hybrid.t1, gene16837-v1.0-hybrid.t1, gene16838-v1.0-hybrid.t1, gene16840-v1.0-hybrid.t1, gene19693-v2.0.a2-hybrid.t1, gene19693-v2.0.a2-hybrid.t2, gene20761-v1.0-hybrid.t1, gene22117-v2.0.a2-hybrid.t…	Glyma.01G140700.1.p, Glyma.02G269200.1.p, Glyma.03G023700.1.p, Glyma.03G023700.2.p, Glyma.03G026800.1.p, Glyma.03G027200.1.p, Glyma.03G165700.1.p, Glyma.03G165800.1.p, Glyma.03G166300.1.p, Glyma.09G241500.1.p, Glyma.09G243600.1.p, Glyma.12G007000.1.p, Glyma.12G007300.1.p, Glyma.14G047900.1.p, Glyma.14G048100.1.p, Glyma.14G048300.1.p, Glyma.15G237200.1.p, Glyma.16G064100.1.p, Glyma.16G064200.1.p, …	Gorai.001G180300.1, Gorai.004G222100.1, Gorai.005G054700.1, Gorai.006G019000.1, Gorai.006G019700.1, Gorai.006G019800.1, Gorai.006G020000.1, Gorai.006G020100.1, Gorai.006G020400.1, Gorai.006G020800.1, Gorai.006G021000.1, Gorai.006G021100.1, Gorai.006G021300.1, Gorai.006G022200.1, Gorai.006G022400.1, Gorai.006G022600.1, Gorai.006G022800.1, Gorai.007G148900.1, Gorai.009G056800.1, Gorai.009G183000.1,…	XP_010245916.1, XP_010246602.2, XP_010253448.1, XP_010256368.1, XP_010256369.1, XP_010256371.1, XP_010256525.1, XP_010256526.2, XP_010262428.1, XP_010262429.1, XP_010265040.1, XP_010267605.1, XP_010271357.1, XP_010278009.1, XP_010278073.1, XP_019053917.1, XP_019054653.1, XP_019054768.1, XP_019054769.1, XP_019054770.1, XP_019054922.1, XP_019055798.1, XP_019055799.1	XP_009758197.1, XP_009758453.1, XP_009762409.1, XP_009769693.1, XP_009780740.1, XP_009781301.1, XP_009783221.1	XP_009588086.1, XP_009591012.1, XP_009601041.1, XP_009616588.1, XP_009624374.1, XP_009630780.1, XP_009630781.1, XP_033512063.1	XP_010999654.1, XP_010999655.1, XP_010999656.1, XP_010999657.1, XP_010999658.1, XP_010999659.1, XP_010999665.1, XP_011000224.1, XP_011000225.1, XP_011000226.1, XP_011001070.1, XP_011001380.1, XP_011001762.1, XP_011002327.1, XP_011002328.1, XP_011002880.1, XP_011002881.1, XP_011005688.1, XP_011005716.1, XP_011009130.1, XP_011009132.1, XP_011010837.1, XP_011012883.1, XP_011024454.1, XP_011029916.1,…	Phvul.001G163700.1.p, Phvul.001G163800.1.p, Phvul.004G085076.1.p, Phvul.008G044400.1.p, Phvul.008G044600.1.p, Phvul.008G044701.1.p, Phvul.008G044701.2.p, Phvul.008G044701.3.p, Phvul.008G045200.1.p, Phvul.008G047600.1.p, Phvul.008G047800.1.p, Phvul.008G106500.1.p, Phvul.008G106600.1.p, Phvul.008G146000.1.p, Phvul.008G146600.1.p, Phvul.008G212900.1.p, Phvul.008G213200.1.p, Phvul.010G082400.1.p, Phv…	Solyc01g057680.3.1, Solyc04g071680.2.1, Solyc04g074000.3.1, Solyc04g074020.2.1, Solyc04g074030.3.1, Solyc04g074050.3.1, Solyc04g077710.2.1, Solyc09g072810.3.1	PGSC0003DMP400006759, PGSC0003DMP400011290, PGSC0003DMP400011351, PGSC0003DMP400021218, PGSC0003DMP400023016, PGSC0003DMP400030945, PGSC0003DMP400030947, PGSC0003DMP400030950, PGSC0003DMP400030956, PGSC0003DMP400030957, PGSC0003DMP400037295, PGSC0003DMP400037296, PGSC0003DMP400038138, PGSC0003DMP400041272, PGSC0003DMP400042217, PGSC0003DMP400042220, PGSC0003DMP400042221, PGSC0003DMP400042272, PGS…	XP_010522578.2, XP_010544027.1, XP_010544037.1, XP_010544044.1, XP_010544056.1, XP_010544069.1, XP_010557548.1	VaccDscaff1-augustus-gene-274.26-mRNA-1, VaccDscaff1-augustus-gene-49.17-mRNA-1, VaccDscaff1-processed-gene-274.10-mRNA-1, VaccDscaff1-snap-gene-49.25-mRNA-1, VaccDscaff10-augustus-gene-158.34-mRNA-1, VaccDscaff10-augustus-gene-356.19-mRNA-1, VaccDscaff10-processed-gene-158.4-mRNA-1, VaccDscaff10-snap-gene-157.12-mRNA-1, VaccDscaff10-snap-gene-158.40-mRNA-1, VaccDscaff10-snap-gene-158.42-mRNA-1, …	vmacro00466-RA, vmacro00467-RA, vmacro01472-RA, vmacro01473-RA, vmacro01476-RA, vmacro01478-RA, vmacro01479-RA, vmacro02704-RA, vmacro04746-RA, vmacro04747-RA, vmacro05588-RA, vmacro05720-RA, vmacro05721-RA, vmacro05722-RA, vmacro05723-RA, vmacro05783-RA, vmacro05812-RA, vmacro05830-RA, vmacro06409-RA, vmacro06410-RA, vmacro08239-RA, vmacro09009-RA, vmacro09010-RA, vmacro09011-RA, vmacro11766-RA,…	vmicro02535-RA, vmicro02879-RA, vmicro02898-RA, vmicro02899-RA, vmicro03287-RA, vmicro03288-RA, vmicro06822-RA, vmicro06824-RA, vmicro06825-RA, vmicro08268-RA, vmicro08269-RA, vmicro08519-RA, vmicro09142-RA, vmicro11727-RA, vmicro11728-RA, vmicro12108-RA, vmicro12109-RA, vmicro12645-RA, vmicro13998-RA, vmicro14366-RA, vmicro14367-RA, vmicro14594-RA, vmicro14671-RA, vmicro14672-RA, vmicro15060-RA,…	Vradi01g11410, Vradi0262s00030, Vradi0281s00070, Vradi03g01860, Vradi03g01870, Vradi04g08180, Vradi08g04290, Vradi09g08580, Vradi09g08590, Vradi09g08970	VIT_204s0079g00240.1, VIT_207s0005g04020.1, VIT_207s0005g04040.1, VIT_207s0005g04050.1, VIT_207s0005g04060.1, VIT_207s0005g04070.1, VIT_207s0005g04080.1, VIT_207s0005g04100.1, VIT_210s0042g00590.1, VIT_210s0042g00600.1, VIT_210s0042g00610.1, VIT_210s0042g00700.1, VIT_210s0042g00770.1, VIT_211s0037g00660.1, VIT_211s0037g00670.1, VIT_211s0037g00690.1, VIT_212s0034g02570.1, VIT_212s0034g02580.1, VIT…
OG0000003	PSS00317, PSS02599, PSS11722, PSS18206, PSS19001, PSS19002, PSS19009, PSS19217, PSS19236, PSS21673, PSS21674, PSS21675, PSS24525, PSS24526, PSS29100, PSS29101, PSS30011, PSS36205	AT5G36930.1, AT5G36930.2, AT5G36930.3, AT5G36930.4	XP_013650264.1, XP_013650287.1, XP_013676102.1, XP_013676106.1, XP_013726964.1, XP_022545202.1, XP_022551477.1, XP_022551478.1, XP_022551479.1, XP_022551480.1, XP_022552599.1, XP_022552601.1, XP_022554399.1, XP_022554401.1, XP_022554403.1, XP_022561881.1, XP_022561882.1, XP_022561883.1, XP_022561884.1, XP_022561885.1, XP_022561886.1, XP_022570946.1	Bol010218, Bol021355, Bol037412, Bol038522, Bol038546, Bol044437		Ca_06981, Ca_07569, Ca_07570, Ca_08101, Ca_09384, Ca_09385, Ca_10445, Ca_10449, Ca_13726, Ca_16325, Ca_16352, Ca_18008, Ca_18011, Ca_20803, Ca_24238, Ca_24244, Ca_24609	Cc00_g12710, Cc00_g15130, Cc00_g19200, Cc00_g23040, Cc00_g23220, Cc00_g25590, Cc00_g30890, Cc00_g35470, Cc08_g06820, Cc08_g06840, Cc08_g06850, Cc11_g00700, Cc11_g00720	XP_010417546.1, XP_010417548.1, XP_010417549.1, XP_010417551.1, XP_010417552.1, XP_010417553.1, XP_010417555.1, XP_010417556.1, XP_010417557.1, XP_010417558.1, XP_010417559.1, XP_010417560.1, XP_010417562.1, XP_010417564.1, XP_010417566.1, XP_010417568.1, XP_010417569.1, XP_010417571.1, XP_010417572.1, XP_010417573.1, XP_010417574.1, XP_010417575.1, XP_010417576.1, XP_010417577.1, XP_010417579.1,…	orange1.1g000922m, orange1.1g000943m, orange1.1g001805m, orange1.1g001979m, orange1.1g002125m, orange1.1g002220m, orange1.1g002299m, orange1.1g002458m, orange1.1g003104m, orange1.1g003802m, orange1.1g004686m, orange1.1g004772m, orange1.1g005191m, orange1.1g005709m, orange1.1g009306m, orange1.1g009845m, orange1.1g035646m, orange1.1g036657m, orange1.1g036738m, orange1.1g036903m, orange1.1g036904m, …	Eucgr.B01756.1.p, Eucgr.C03444.1.p, Eucgr.C03460.1.p, Eucgr.C03467.1.p, Eucgr.C03469.1.p, Eucgr.E02649.1.p, Eucgr.E03065.1.p, Eucgr.E03067.1.p, Eucgr.E03068.1.p, Eucgr.E03069.1.p, Eucgr.E03071.1.p, Eucgr.E03074.1.p, Eucgr.E03075.1.p, Eucgr.E03077.1.p, Eucgr.E03080.1.p, Eucgr.E03081.1.p, Eucgr.E03084.1.p, Eucgr.E03084.2.p, Eucgr.E03085.1.p, Eucgr.E03087.1.p, Eucgr.E03089.1.p, Eucgr.E03091.1.p, Euc…		gene04796-v2.0.a2-hybrid.t1, gene04796-v2.0.a2-hybrid.t2, gene04796-v2.0.a2-hybrid.t3, gene04796-v2.0.a2-hybrid.t4, gene04856-v2.0.a2-hybrid.t1, gene04856-v2.0.a2-hybrid.t2, gene04942-v2.0.a2-hybrid.t1, gene07221-v2.0.a2-hybrid.t1, gene08320-v1.0-hybrid.t1, gene08354-v2.0.a2-hybrid.t1, gene08354-v2.0.a2-hybrid.t2, gene08356-v1.0-hybrid.t1, gene10530-v2.0.a2-hybrid.t1, gene11251-v2.0.a2-hybrid.t1,…	Glyma.01G112300.1.p, Glyma.02G033000.1.p, Glyma.02G077000.1.p, Glyma.03G075300.1.p, Glyma.03G077400.1.p, Glyma.03G087500.1.p, Glyma.03G087500.2.p, Glyma.03G087500.3.p, Glyma.03G087600.1.p, Glyma.03G087600.2.p, Glyma.03G088000.1.p, Glyma.03G088000.2.p, Glyma.03G088100.1.p, Glyma.03G088100.2.p, Glyma.03G088100.3.p, Glyma.06G285500.1.p, Glyma.06G285500.2.p, Glyma.06G285500.3.p, Glyma.07G067800.1.p, …	Gorai.002G071300.1, Gorai.007G318500.1, Gorai.007G318800.1, Gorai.007G318900.1, Gorai.007G321700.1, Gorai.007G321800.1, Gorai.007G322300.1, Gorai.007G344000.1, Gorai.007G346900.1	XP_010242715.1, XP_010242716.1, XP_010242717.1, XP_010243120.1, XP_010243470.1, XP_010243473.1, XP_010245185.1, XP_010256316.1, XP_010256442.1, XP_010263195.1, XP_010263196.1, XP_010263198.1, XP_010263214.1, XP_010263216.1, XP_010263217.1, XP_010263218.1, XP_010263244.1, XP_010263318.1, XP_010263319.1, XP_010263320.1, XP_010263324.1, XP_010263365.1, XP_010263414.1, XP_019051498.1, XP_019051499.1,…	XP_009758994.1, XP_009758995.1, XP_009758997.1, XP_009759653.1, XP_009759654.1, XP_009759655.1, XP_009759656.1, XP_009759821.1, XP_009759822.1, XP_009760488.1, XP_009760755.1, XP_009760885.1, XP_009761325.1, XP_009761928.1, XP_009761929.1, XP_009761930.1, XP_009770076.1, XP_009770077.1, XP_009771867.1, XP_009773802.1, XP_009776630.1, XP_009776637.1, XP_009778705.1, XP_009779439.1, XP_009779558.1,…	XP_009586758.1, XP_009586759.1, XP_009586761.1, XP_009589492.1, XP_009591455.2, XP_009591617.1, XP_009591618.1, XP_009594180.1, XP_009595606.1, XP_009597696.1, XP_009598203.1, XP_009601088.1, XP_009601094.1, XP_009601103.1, XP_009603296.1, XP_009606189.1, XP_009618291.1, XP_009619704.1, XP_009619705.1, XP_009622115.1, XP_009622118.1, XP_009622249.1, XP_018622244.2, XP_018622259.1, XP_018625057.1,…	XP_011000598.1, XP_011001266.1, XP_011001267.1, XP_011001293.1, XP_011003906.1, XP_011003907.1, XP_011003908.1, XP_011004852.1, XP_011004853.1, XP_011004891.1, XP_011004903.1, XP_011004904.1, XP_011011962.1, XP_011011963.1, XP_011011964.1, XP_011011965.1, XP_011011966.1, XP_011011967.1, XP_011011969.1, XP_011012882.1, XP_011012884.1, XP_011013409.1, XP_011015314.1, XP_011015315.1, XP_011021441.1,…	Phvul.001G093900.2.p, Phvul.001G128200.2.p, Phvul.002G098200.1.p, Phvul.002G098200.2.p, Phvul.002G171400.1.p, Phvul.004G028900.2.p, Phvul.004G028900.4.p, Phvul.004G028900.5.p, Phvul.004G046400.1.p, Phvul.004G134300.1.p, Phvul.004G135100.1.p, Phvul.005G093400.1.p, Phvul.010G008700.1.p, Phvul.010G008700.2.p, Phvul.010G025000.1.p, Phvul.010G025700.1.p, Phvul.010G026000.1.p, Phvul.010G026100.1.p, Phv…	Solyc01g008800.2.1, Solyc01g066020.2.1, Solyc01g102840.3.1, Solyc01g102850.2.1, Solyc01g102880.2.1, Solyc01g102920.2.1, Solyc01g102930.1.1, Solyc01g113620.2.1, Solyc02g032200.3.1, Solyc02g032230.1.1, Solyc02g032240.1.1, Solyc02g032650.3.1, Solyc02g082050.3.1, Solyc04g007320.2.1, Solyc04g056570.3.1, Solyc05g007850.2.1, Solyc05g024300.1.1, Solyc07g055380.1.1, Solyc07g055610.2.1, Solyc08g005510.2.1,…	PGSC0003DMP400001685, PGSC0003DMP400004210, PGSC0003DMP400004305, PGSC0003DMP400004307, PGSC0003DMP400004308, PGSC0003DMP400004309, PGSC0003DMP400004310, PGSC0003DMP400005061, PGSC0003DMP400005062, PGSC0003DMP400005063, PGSC0003DMP400010669, PGSC0003DMP400010670, PGSC0003DMP400017006, PGSC0003DMP400017040, PGSC0003DMP400017113, PGSC0003DMP400018619, PGSC0003DMP400021330, PGSC0003DMP400022408, PGS…	XP_010532027.1, XP_010532028.1, XP_010532029.1, XP_010532030.1, XP_010532031.1, XP_010532032.1, XP_010536050.1, XP_010536163.1, XP_010536164.1, XP_010536165.1, XP_010537832.1, XP_010537833.1, XP_010540166.1, XP_010555078.1, XP_010558913.1, XP_010559026.1, XP_010559029.2, XP_019059595.1, XP_019059596.1, XP_019059762.1	VaccDscaff11-snap-gene-384.36-mRNA-1, VaccDscaff114-snap-gene-1.36-mRNA-1, VaccDscaff14-augustus-gene-300.29-mRNA-1, VaccDscaff14-processed-gene-300.15-mRNA-1, VaccDscaff14-processed-gene-300.20-mRNA-1, VaccDscaff16-processed-gene-148.6-mRNA-1, VaccDscaff17-augustus-gene-108.26-mRNA-1, VaccDscaff17-processed-gene-147.10-mRNA-1, VaccDscaff17-snap-gene-147.36-mRNA-1, VaccDscaff17-snap-gene-148.29-m…	vmacro01619-RA, vmacro01620-RA, vmacro01622-RA, vmacro13554-RA, vmacro23186-RA	vmicro04965-RA, vmicro04967-RA, vmicro04968-RA, vmicro09698-RA, vmicro10429-RA, vmicro16059-RA	Vradi0023s00280, Vradi0023s00600, Vradi0023s00710, Vradi0023s00790, Vradi0133s00150, Vradi01g05950, Vradi01g07200, Vradi01g12540, Vradi02g09030, Vradi02g09230, Vradi0387s00100, Vradi07g04750, Vradi09g06940, Vradi09g06970, Vradi09g06980, Vradi09g06990, Vradi10g01550	VIT_200s0238g00130.1, VIT_212s0034g00280.1, VIT_213s0073g00186.1, VIT_215s0024g01760.1, VIT_215s0045g00440.1, VIT_215s0107g00290.1, VIT_218s0001g03260.1, VIT_218s0001g05050.1, VIT_218s0001g06110.1, VIT_218s0001g06240.1, VIT_218s0001g06340.1, VIT_218s0041g00200.1, VIT_218s0041g00250.1, VIT_218s0041g01620.1, VIT_218s0041g02120.1, VIT_218s0075g00930.1, VIT_218s0075g00970.1, VIT_218s0089g00060.1, VIT…
OG0000004	PSR85128, PSR86162, PSR86802, PSR89225, PSR98799, PSS05633, PSS05634, PSS05635, PSS07724, PSS07998, PSS07999, PSS09829, PSS10006, PSS16352, PSS16354, PSS23811, PSS23812, PSS23827, PSS32687, PSS33327, PSS33328, PSS33329	AT3G47090.1, AT3G47570.1, AT3G47580.1, AT5G20480.1, AT5G20480.2, AT5G39390.1	XP_013640522.1, XP_013642657.1, XP_013655528.1, XP_013661807.2, XP_013662951.1, XP_013663045.1, XP_013663313.1, XP_013667304.1, XP_013680572.1, XP_013681867.1, XP_013682377.1, XP_013682378.1, XP_013684409.1, XP_013684410.1, XP_013686818.1, XP_013687718.1, XP_013691478.1, XP_013691532.1, XP_013696082.1, XP_013703852.1, XP_013707301.1, XP_013724542.2, XP_013724804.1, XP_013732525.1, XP_013732533.1,…	Bol025932, Bol025933, Bol025935, Bol035731	EL10Ac1g01442.1, EL10Ac3g05560.1, EL10Ac3g05925.1, EL10Ac6g14805.1, EL10Ac6g14846.1, EL10Ac8g19284.1, EL10Ac9g21766.1, EL10Ac9g21768.1, EL10Ac9g21771.1, EL10Ac9g21990.1	Ca_04037, Ca_10652, Ca_10655, Ca_10656	Cc00_g00860, Cc00_g10280, Cc00_g10290, Cc00_g10300, Cc00_g10310, Cc00_g11260, Cc00_g11270, Cc00_g11280, Cc00_g12910, Cc00_g12920, Cc00_g12930, Cc00_g12940, Cc00_g12950, Cc00_g12960, Cc00_g16540, Cc00_g16550, Cc00_g16560, Cc00_g19660, Cc00_g20840, Cc00_g21320, Cc00_g21330, Cc00_g22930, Cc00_g24020, Cc00_g24880, Cc00_g24890, Cc00_g24900, Cc00_g25250, Cc00_g27810, Cc00_g27850, Cc00_g27870, Cc00_g289…	XP_010420883.1, XP_010426163.1, XP_010426203.1, XP_010426204.1, XP_010431084.1, XP_010454350.1, XP_010493149.1, XP_010493153.1, XP_010503325.1, XP_010503358.1, XP_010503360.1, XP_010510177.2, XP_010511816.1, XP_010515035.1, XP_010515060.1, XP_010515061.1, XP_019082456.1, XP_019085518.1, XP_019085904.1, XP_019100157.1, XP_019101873.1, XP_019102250.1	orange1.1g001738m, orange1.1g001858m, orange1.1g001908m, orange1.1g001974m, orange1.1g002857m, orange1.1g002883m, orange1.1g002897m, orange1.1g003368m, orange1.1g005045m, orange1.1g011508m, orange1.1g031224m, orange1.1g035691m, orange1.1g037275m, orange1.1g037916m, orange1.1g039228m, orange1.1g039258m, orange1.1g039533m, orange1.1g040925m, orange1.1g040999m, orange1.1g041249m, orange1.1g041467m, …	Eucgr.A00088.1.p, Eucgr.A00090.1.p, Eucgr.A00091.1.p, Eucgr.A00282.1.p, Eucgr.B01137.1.p, Eucgr.B02130.1.p, Eucgr.B02903.1.p, Eucgr.B03477.1.p, Eucgr.C00264.1.p, Eucgr.C00269.1.p, Eucgr.C00631.1.p, Eucgr.C02169.1.p, Eucgr.D01545.1.p, Eucgr.D01548.1.p, Eucgr.D01551.1.p, Eucgr.D01556.1.p, Eucgr.D01557.1.p, Eucgr.D01559.1.p, Eucgr.D01564.1.p, Eucgr.D01566.1.p, Eucgr.D01568.1.p, Eucgr.D01571.1.p, Euc…	MgTOL.E0670.1.p, MgTOL.E1513.1.p, MgTOL.G1043.1.p, MgTOL.G1044.1.p, MgTOL.G1045.1.p, MgTOL.G1046.1.p, MgTOL.G1051.1.p, MgTOL.G1052.1.p, MgTOL.G1053.1.p, MgTOL.G1069.1.p, MgTOL.G1187.1.p, MgTOL.G1193.1.p, MgTOL.G1194.1.p, MgTOL.G1194.2.p, MgTOL.G1194.3.p, MgTOL.G1201.1.p, MgTOL.G1202.1.p, MgTOL.G1216.1.p, MgTOL.G1218.1.p, MgTOL.G1225.1.p, MgTOL.H2073.1.p, MgTOL.I0504.1.p, MgTOL.L1832.1.p, MgTOL.M0…	gene03726-v2.0.a2-hybrid.t1, gene13229-v2.0.a2-hybrid.t1, gene18845-v2.0.a2-hybrid.t1, gene19274-v2.0.a2-hybrid.t1, gene20932-v2.0.a2-hybrid.t1, gene20933-v2.0.a2-hybrid.t1, gene20948-v1.0-hybrid.t1, gene20974-v2.0.a2-hybrid.t1, gene21018-v2.0.a2-hybrid.t1, gene21018-v2.0.a2-hybrid.t2, gene21189-v2.0.a2-hybrid.t1, gene21216-v2.0.a2-hybrid.t1, gene21216-v2.0.a2-hybrid.t2, gene23554-v2.0.a2-hybrid.…	Glyma.01G083200.1.p, Glyma.01G152200.1.p, Glyma.01G152300.1.p, Glyma.02G100500.1.p, Glyma.03G096600.1.p, Glyma.04G123200.1.p, Glyma.04G230300.1.p, Glyma.04G230500.1.p, Glyma.06G134700.1.p, Glyma.07G147800.1.p, Glyma.07G147800.2.p, Glyma.07G155800.1.p, Glyma.09G050300.1.p, Glyma.09G216400.1.p, Glyma.09G216400.2.p, Glyma.09G217200.1.p, Glyma.09G217500.1.p, Glyma.13G268100.1.p, Glyma.13G268100.2.p, …	Gorai.002G260200.1, Gorai.004G027800.1, Gorai.006G062800.1, Gorai.008G290200.1, Gorai.009G313800.1, Gorai.009G314000.1, Gorai.009G340400.1, Gorai.009G435400.1, Gorai.009G435600.1, Gorai.009G436200.1, Gorai.009G436300.1, Gorai.011G181600.1, Gorai.011G239600.1, Gorai.011G258200.1, Gorai.011G258400.1, Gorai.011G258500.1, Gorai.011G258600.1, Gorai.011G258700.1, Gorai.011G259100.1, Gorai.011G259200.1,…	XP_010241414.1, XP_010247651.2, XP_010250245.1, XP_010256508.1, XP_010257101.1, XP_010257102.1, XP_010262816.1, XP_010262817.1, XP_010262819.1, XP_010268235.1, XP_010269665.1, XP_010269667.2, XP_010269795.1, XP_010277679.1, XP_010277706.1, XP_019053193.1, XP_019055333.1	XP_009759765.1, XP_009761189.1, XP_009762649.1, XP_009775496.1, XP_009782387.1, XP_009782388.1, XP_009787550.1, XP_009799879.1, XP_009800452.1, XP_009800500.1, XP_009803840.1	XP_009590595.1, XP_009607907.2, XP_009611907.1, XP_009614227.1, XP_009618940.1, XP_009618941.1, XP_009631215.1, XP_009631216.1, XP_009631218.1, XP_018622788.1, XP_033508628.1, XP_033513859.1, XP_033515830.1	XP_011003748.1, XP_011006845.1, XP_011006846.1, XP_011006847.1, XP_011006849.1, XP_011013213.1, XP_011014866.1, XP_011016701.1, XP_011019134.1, XP_011021261.1, XP_011024364.1, XP_011024369.1, XP_011031375.1, XP_011031651.1, XP_011031652.1, XP_011031653.1, XP_011035599.1, XP_011035600.1, XP_011037315.1, XP_011038416.1, XP_011039551.1, XP_011039553.1, XP_011039554.1, XP_011039881.1, XP_011046077.1	Phvul.002G123200.1.p, Phvul.002G123500.1.p, Phvul.002G124200.1.p, Phvul.002G126600.1.p, Phvul.002G127800.1.p, Phvul.008G093200.1.p, Phvul.008G093200.2.p, Phvul.008G093200.3.p, Phvul.008G105600.1.p, Phvul.008G118500.1.p, Phvul.008G225000.1.p, Phvul.009G046600.1.p, Phvul.009G046900.1.p, Phvul.009G209200.1.p	Solyc03g019980.2.1, Solyc03g096190.2.1, Solyc03g098400.2.1, Solyc03g118330.2.1, Solyc04g009040.3.1, Solyc06g076910.2.1, Solyc07g018180.2.1, Solyc07g018190.3.1, Solyc10g012140.1.1, Solyc10g085120.2.1, Solyc11g020260.2.1	PGSC0003DMP400001888, PGSC0003DMP400001889, PGSC0003DMP400001890, PGSC0003DMP400009669, PGSC0003DMP400009672, PGSC0003DMP400011521, PGSC0003DMP400020383, PGSC0003DMP400021139, PGSC0003DMP400026802, PGSC0003DMP400033728, PGSC0003DMP400034724, PGSC0003DMP400036067, PGSC0003DMP400040263, PGSC0003DMP400040264, PGSC0003DMP400040291, PGSC0003DMP400044424, PGSC0003DMP400052975, PGSC0003DMP400060295	XP_010527631.1, XP_010529060.1, XP_010533421.1, XP_010533987.1, XP_010541447.1, XP_010541448.1, XP_019057665.1, XP_019057798.1	VaccDscaff1-augustus-gene-33.39-mRNA-1, VaccDscaff1-augustus-gene-34.22-mRNA-1, VaccDscaff1-augustus-gene-35.27-mRNA-1, VaccDscaff1-augustus-gene-374.33-mRNA-1, VaccDscaff1-augustus-gene-374.34-mRNA-1, VaccDscaff1-augustus-gene-41.19-mRNA-1, VaccDscaff1-augustus-gene-42.29-mRNA-1, VaccDscaff1-processed-gene-330.2-mRNA-1, VaccDscaff1-snap-gene-34.23-mRNA-1, VaccDscaff1-snap-gene-35.31-mRNA-1, Vacc…	vmacro00240-RA, vmacro00282-RA, vmacro00283-RA, vmacro01249-RA, vmacro04979-RA, vmacro05564-RA, vmacro06979-RA, vmacro07539-RA, vmacro07540-RA, vmacro07541-RA, vmacro07542-RA, vmacro07647-RA, vmacro07796-RA, vmacro08140-RA, vmacro08141-RA, vmacro08142-RA, vmacro08143-RA, vmacro09220-RA, vmacro09221-RA, vmacro09371-RA, vmacro10057-RA, vmacro10334-RA, vmacro10654-RA, vmacro11427-RA, vmacro11597-RA,…	vmicro01971-RA, vmicro02498-RA, vmicro03337-RA, vmicro04705-RA, vmicro05222-RA, vmicro05224-RA, vmicro07159-RA, vmicro07160-RA, vmicro07161-RA, vmicro07162-RA, vmicro07164-RA, vmicro07504-RA, vmicro08202-RA, vmicro09089-RA, vmicro09656-RA, vmicro09657-RA, vmicro09842-RA, vmicro10112-RA, vmicro10113-RA, vmicro10215-RA, vmicro11268-RA, vmicro11269-RA, vmicro11416-RA, vmicro11953-RA, vmicro12489-RA,…	Vradi0214s00090, Vradi04g00120, Vradi06g10230, Vradi08g04410, Vradi08g04480, Vradi09g06830, Vradi09g08320, Vradi10g00610, Vradi11g07700, Vradi11g07730	VIT_205s0029g01415.1, VIT_205s0029g01440.1, VIT_205s0029g01480.1, VIT_205s0029g01515.1, VIT_205s0029g01555.1, VIT_208s0007g02110.1, VIT_209s0018g01080.1, VIT_213s0067g00440.1, VIT_213s0067g00470.1, VIT_213s0067g00490.1, VIT_216s0098g00430.1, VIT_218s0166g00050.1
OG0000005	PSR85241, PSS09924, PSS09930, PSS09936, PSS09945, PSS09952, PSS11943, PSS11961, PSS11980, PSS11982, PSS11983, PSS12019, PSS12021, PSS12022, PSS12025, PSS12069, PSS24320, PSS24321, PSS24429, PSS24445, PSS24446, PSS24447, PSS24448	AT3G14460.1, AT3G14470.1, AT3G14470.2	XP_013645840.2, XP_013690277.1, XP_013690282.1, XP_013690287.1, XP_013706587.1, XP_013706588.1, XP_013719779.1, XP_013719781.1, XP_022553106.1, XP_022560337.1, XP_022575426.1	Bol005097, Bol005098	EL10Ac2g02581.1, EL10Ac2g02582.1, EL10Ac2g02583.1, EL10Ac2g02584.1, EL10Ac2g02631.1, EL10Ac2g02632.1, EL10Ac2g02633.1, EL10Ac2g02634.1, EL10Ac2g02635.1, EL10Ac2g02636.1, EL10Ac2g02724.1, EL10Ac2g02725.1, EL10Ac2g02726.1, EL10Ac2g02729.1, EL10Ac2g02730.1, EL10Ac2g02790.1, EL10Ac2g02793.1, EL10Ac2g02821.1, EL10Ac2g02830.1, EL10Ac2g03161.1, EL10Ac2g04391.1, EL10Ac3g06946.1, EL10Ac4g09235.1	Ca_00258, Ca_00260, Ca_00263, Ca_00264, Ca_00340, Ca_00345, Ca_00351, Ca_00576, Ca_00577, Ca_08196, Ca_10186, Ca_10904, Ca_10905, Ca_12399, Ca_13008, Ca_17097, Ca_17955, Ca_17995, Ca_18721, Ca_20328, Ca_23360, Ca_23573, Ca_25018, Ca_27715, Ca_27833, Ca_28266	Cc00_g00660, Cc00_g03300, Cc00_g04580, Cc00_g05650, Cc00_g09320, Cc00_g09410, Cc00_g15890, Cc00_g16000, Cc00_g16010, Cc00_g16760, Cc00_g21720, Cc00_g22820, Cc00_g24910, Cc00_g27120, Cc00_g29830, Cc00_g29840, Cc00_g30550, Cc00_g31220, Cc00_g31640, Cc00_g32460, Cc00_g34140, Cc00_g34800, Cc02_g28600, Cc02_g28650, Cc02_g28660, Cc02_g28720, Cc02_g28730, Cc02_g28740, Cc02_g28750, Cc02_g29370, Cc02_g297…	XP_010462268.2, XP_019092223.1, XP_019092224.1, XP_019095331.1, XP_019096631.1, XP_019099519.1	orange1.1g000471m, orange1.1g000527m, orange1.1g000559m, orange1.1g000594m, orange1.1g000692m, orange1.1g000782m, orange1.1g000803m, orange1.1g000887m, orange1.1g001281m, orange1.1g003013m, orange1.1g003899m, orange1.1g005896m, orange1.1g006107m, orange1.1g007616m, orange1.1g007817m, orange1.1g010426m, orange1.1g019416m, orange1.1g029241m, orange1.1g035698m, orange1.1g036079m, orange1.1g036119m, …	Eucgr.B00939.1.p, Eucgr.B01032.1.p, Eucgr.B01033.1.p, Eucgr.B01042.1.p, Eucgr.B01071.1.p, Eucgr.B01077.1.p, Eucgr.B01078.1.p, Eucgr.B01881.1.p, Eucgr.B01887.1.p, Eucgr.B02189.1.p, Eucgr.B02190.1.p, Eucgr.G03265.1.p, Eucgr.H01017.1.p, Eucgr.H01018.1.p, Eucgr.H01020.1.p, Eucgr.H01023.1.p, Eucgr.H01027.1.p, Eucgr.H01029.1.p, Eucgr.H01030.1.p, Eucgr.H01033.1.p, Eucgr.H01035.1.p, Eucgr.H01041.1.p, Euc…	MgTOL.B1251.1.p, MgTOL.B1251.2.p, MgTOL.K0155.1.p	gene04595-v2.0.a2-hybrid.t1, gene04595-v2.0.a2-hybrid.t2, gene04595-v2.0.a2-hybrid.t3, gene04595-v2.0.a2-hybrid.t4, gene11980-v2.0.a2-hybrid.t1, gene11980-v2.0.a2-hybrid.t2, gene26984-v2.0.a2-hybrid.t1, gene34115-v1.0-hybrid.t1, gene34123-v2.0.a2-hybrid.t1, gene34124-v1.0-hybrid.t1, gene35142-v2.0.a2-hybrid.t1, gene37855-v2.0.a2-hybrid.t1, gene37855-v2.0.a2-hybrid.t2, gene37855-v2.0.a2-hybrid.t3,…	Glyma.01G127700.1.p, Glyma.03G034400.1.p, Glyma.03G034400.2.p, Glyma.03G034500.1.p, Glyma.03G034800.1.p, Glyma.03G034900.1.p, Glyma.03G034900.2.p, Glyma.03G037000.1.p, Glyma.03G037100.1.p, Glyma.03G037100.2.p, Glyma.03G037100.3.p, Glyma.03G037300.1.p, Glyma.03G037300.2.p, Glyma.03G037300.3.p, Glyma.03G037300.4.p, Glyma.03G037300.5.p, Glyma.03G037400.1.p, Glyma.03G038800.1.p, Glyma.03G039200.1.p, …	Gorai.002G044600.1, Gorai.004G067100.1, Gorai.004G169300.1, Gorai.004G169400.1, Gorai.004G169700.1, Gorai.004G170000.1, Gorai.007G331000.1, Gorai.007G357500.1, Gorai.007G357700.1, Gorai.007G361000.1, Gorai.007G361100.1, Gorai.007G361200.1, Gorai.007G361300.1, Gorai.007G361400.1, Gorai.008G112600.1, Gorai.009G297900.1, Gorai.009G311700.1, Gorai.009G311700.2, Gorai.009G311800.1, Gorai.009G312700.1,…	XP_010245910.1, XP_010248478.1, XP_010271335.1, XP_010271388.1, XP_010275807.1, XP_010275813.1, XP_010276319.1, XP_019054976.1, XP_019054977.1, XP_019054978.1, XP_019054979.1, XP_019054980.1, XP_019054981.1, XP_019054983.1, XP_019054986.1, XP_019054987.1, XP_019055520.1, XP_019056015.1, XP_019056038.1	XP_009765776.1, XP_009765777.1, XP_009765778.1, XP_009765779.1, XP_009765780.1, XP_009765781.1, XP_009765782.1, XP_009765783.1, XP_009766545.1, XP_009772038.1, XP_009773429.1, XP_009776951.1, XP_009780234.1, XP_009783058.1, XP_009785036.1, XP_009785037.1, XP_009785962.1, XP_009786526.1, XP_009786848.1, XP_009786849.1, XP_009786851.1, XP_009786852.1, XP_009786853.1, XP_009786854.1, XP_009786855.1,…	XP_009589337.1, XP_009595301.1, XP_009618104.2, XP_018624793.1, XP_018624794.1, XP_033508919.1, XP_033509976.1, XP_033513059.1, XP_033513060.1, XP_033513061.1, XP_033513206.1	XP_010999618.1, XP_011000587.1, XP_011000588.1, XP_011000589.1, XP_011000590.1, XP_011000591.1, XP_011000592.1, XP_011000593.1, XP_011000594.1, XP_011000595.1, XP_011000596.1, XP_011000597.1, XP_011001621.1, XP_011001622.1, XP_011001623.1, XP_011001625.1, XP_011006219.1, XP_011006225.1, XP_011006234.1, XP_011006242.1, XP_011006251.1, XP_011008264.1, XP_011008265.1, XP_011008267.1, XP_011008268.1,…	Phvul.004G005600.1.p, Phvul.004G007750.1.p, Phvul.004G007900.2.p, Phvul.004G008001.1.p, Phvul.004G008001.2.p, Phvul.004G008001.3.p, Phvul.004G008001.4.p, Phvul.004G008101.1.p, Phvul.004G008200.1.p, Phvul.004G008351.1.p, Phvul.004G008400.2.p, Phvul.004G008560.1.p, Phvul.004G008560.2.p, Phvul.004G008560.3.p, Phvul.004G008620.1.p, Phvul.004G008680.1.p, Phvul.004G008680.2.p, Phvul.004G008680.3.p, Phv…	Solyc03g006750.1.1, Solyc03g006760.3.1, Solyc03g078300.2.1, Solyc08g007630.1.1, Solyc11g042730.2.1, Solyc11g042770.1.1, Solyc11g043060.1.1, Solyc11g043090.1.1, Solyc11g064760.1.1, Solyc11g064770.2.1, Solyc11g065800.2.1, Solyc11g065810.1.1, Solyc11g068360.1.1, Solyc11g069620.2.1, Solyc11g069650.2.1, Solyc11g069660.2.1, Solyc11g069925.1.1, Solyc11g069990.2.1, Solyc11g071390.1.1, Solyc11g071420.2.1,…	PGSC0003DMP400005353, PGSC0003DMP400005354, PGSC0003DMP400005355, PGSC0003DMP400005356, PGSC0003DMP400005357, PGSC0003DMP400005358, PGSC0003DMP400005359, PGSC0003DMP400008990, PGSC0003DMP400013002, PGSC0003DMP400016717, PGSC0003DMP400024260, PGSC0003DMP400024729, PGSC0003DMP400030873, PGSC0003DMP400032355, PGSC0003DMP400032356, PGSC0003DMP400032357, PGSC0003DMP400032359, PGSC0003DMP400032361, PGS…	XP_010542336.1, XP_010542337.1, XP_010542338.1, XP_010543027.1, XP_019057754.1	VaccDscaff1-processed-gene-155.9-mRNA-1, VaccDscaff10-processed-gene-254.3-mRNA-1, VaccDscaff1034-snap-gene-0.9-mRNA-1, VaccDscaff12-processed-gene-370.11-mRNA-1, VaccDscaff1212-processed-gene-0.0-mRNA-1, VaccDscaff13-processed-gene-34.7-mRNA-1, VaccDscaff13-snap-gene-85.39-mRNA-1, VaccDscaff1315-processed-gene-0.1-mRNA-1, VaccDscaff1335-processed-gene-0.1-mRNA-1, VaccDscaff14-processed-gene-59.2…	vmacro11082-RA, vmacro11084-RA, vmacro13518-RA, vmacro13706-RA, vmacro13708-RA, vmacro13809-RA, vmacro13810-RA, vmacro13811-RA, vmacro16396-RA, vmacro16397-RA, vmacro16398-RA, vmacro16502-RA, vmacro20413-RA, vmacro22866-RA, vmacro22980-RA	vmicro01026-RA, vmicro01027-RA, vmicro01168-RA, vmicro01169-RA, vmicro01647-RA, vmicro02633-RA, vmicro03111-RA, vmicro10421-RA, vmicro10423-RA, vmicro10424-RA, vmicro12902-RA, vmicro12904-RA, vmicro12906-RA, vmicro12907-RA, vmicro15025-RA, vmicro15605-RA, vmicro17027-RA, vmicro18756-RA, vmicro21174-RA, vmicro21175-RA, vmicro24234-RA, vmicro24637-RA, vmicro24638-RA, vmicro26438-RA, vmicro26439-RA	Vradi01g09760, Vradi01g09800, Vradi0212s00030, Vradi0275s00100, Vradi0275s00130, Vradi0275s00140, Vradi08g04110	VIT_200s0467g00010.1, VIT_200s0467g00030.1, VIT_200s2205g00010.1, VIT_200s2390g00010.1, VIT_206s0009g01630.1, VIT_206s0009g01630.2, VIT_206s0009g01630.3, VIT_207s0095g00100.1, VIT_212s0034g01030.1, VIT_212s0034g01070.1, VIT_212s0034g01070.2, VIT_212s0034g01070.3, VIT_212s0034g01460.1, VIT_212s0034g01470.1, VIT_212s0034g01480.1, VIT_212s0034g01480.2, VIT_212s0034g01480.3, VIT_212s0034g01480.4, VIT…
OG0000006	PSR88443, PSS05945, PSS08065, PSS08083, PSS08201, PSS08357, PSS36078	AT4G13320.1, ATMG00850.1, ATMG00860.1	XP_013645200.1, XP_013645239.1, XP_013645342.1, XP_013645926.2, XP_013650493.1, XP_013650503.1, XP_013650753.1, XP_013650755.1, XP_013650756.1, XP_013651229.1, XP_013654386.2, XP_013657904.1, XP_013658015.1, XP_013658624.1, XP_013662869.1, XP_013664306.1, XP_013668691.1, XP_013668692.1, XP_013668713.1, XP_013668835.1, XP_013669098.1, XP_013669465.1, XP_013669560.1, XP_013669652.1, XP_013669653.1,…	Bol006029, Bol006351, Bol006714, Bol011085, Bol011603, Bol012257, Bol012415, Bol015236, Bol015944, Bol017846, Bol017912, Bol020518, Bol021855, Bol022244, Bol022246, Bol022719, Bol024925, Bol025103, Bol026281, Bol026807, Bol027069, Bol028169, Bol031866, Bol031922, Bol032010, Bol032151, Bol034937, Bol036486, Bol038411, Bol038766, Bol040007, Bol040302, Bol043093	EL10Ac2g03485.1, EL10Ac3g06514.1, EL10Ac3g06995.1, EL10Ac4g08545.1, EL10Ac4g08772.1, EL10Ac5g11786.1, EL10Ac6g13832.1, EL10Ac6g13833.1, EL10Ac6g14457.1, EL10Ac6g14787.1, EL10Ac7g17357.1, EL10Ac7g17389.1, EL10Ac7g17804.1, EL10Ac8g20235.1, EL10Ac8g20237.1, EL10Ac9g20846.1, EL10Ac9g20928.1, EL10Ac9g20929.1, EL10Ac9g20976.1, EL10As11g23979.1, EL10As7g23736.1, EL10As7g23738.1, EL10As7g23758.1	Ca_06973, Ca_10264, Ca_13448, Ca_14523, Ca_14674, Ca_18799, Ca_19493, Ca_20013, Ca_20735, Ca_21285, Ca_21703, Ca_25946	Cc00_g01840	XP_010412456.1, XP_010412462.1, XP_010412474.1, XP_010412881.1, XP_010418799.1, XP_010418804.1, XP_010418862.1, XP_010418873.1, XP_010418981.1, XP_010419002.1, XP_010420917.1, XP_010424221.1, XP_010424225.1, XP_010424453.1, XP_010430636.1, XP_010430713.1, XP_010430810.1, XP_010430869.1, XP_010430902.1, XP_010436589.1, XP_010445386.1, XP_010445504.1, XP_010445703.1, XP_010445897.1, XP_010450099.1,…	orange1.1g036248m, orange1.1g036272m, orange1.1g038652m, orange1.1g039109m, orange1.1g039270m, orange1.1g039663m, orange1.1g040033m, orange1.1g042094m, orange1.1g043220m, orange1.1g044180m, orange1.1g045527m, orange1.1g045784m, orange1.1g047037m, orange1.1g048176m		MgTOL.B1335.1.p	gene02216-v1.0-hybrid.t1, gene03547-v2.0.a2-hybrid.t1, gene10543-v1.0-hybrid.t1, gene12014-v1.0-hybrid.t1, gene14665-v1.0-hybrid.t1, gene18148-v2.0.a2-hybrid.t1, gene22078-v1.0-hybrid.t1, gene22103-v2.0.a2-hybrid.t1, gene24242-v1.0-hybrid.t1, gene24738-v1.0-hybrid.t1, gene27070-v2.0.a2-hybrid.t1, gene28845-v1.0-hybrid.t1, gene28906-v1.0-hybrid.t1, gene29206-v2.0.a2-hybrid.t1, gene29349-v1.0-hybri…	Glyma.07G243800.1.p, Glyma.19G057400.1.p	Gorai.002G166400.1, Gorai.003G086900.1, Gorai.009G342000.1, Gorai.013G110400.1	XP_010244045.1, XP_010244505.1, XP_010245764.1, XP_010246589.1, XP_010247056.1, XP_010248413.1, XP_010253018.1, XP_010253021.1, XP_010255648.1, XP_010260170.1, XP_010260188.1, XP_010262237.1, XP_010263723.1, XP_010266627.1, XP_010270441.1, XP_010270820.1, XP_010272487.1, XP_010275023.1, XP_010275983.1, XP_010276232.1, XP_010276476.1, XP_010278719.1, XP_019051412.1, XP_019051510.1, XP_019051553.1,…	XP_009759419.1, XP_009759860.1, XP_009760088.1, XP_009760314.1, XP_009760330.1, XP_009762104.1, XP_009762266.1, XP_009762492.1, XP_009762955.1, XP_009765102.1, XP_009765175.1, XP_009765545.1, XP_009765546.1, XP_009765646.1, XP_009766993.1, XP_009767278.1, XP_009767398.1, XP_009767988.1, XP_009768418.1, XP_009769379.1, XP_009769407.1, XP_009769552.1, XP_009770762.1, XP_009770931.1, XP_009771167.1,…	XP_009593959.1, XP_009597254.1, XP_009597996.1, XP_009599249.1, XP_009599953.1, XP_009600208.1, XP_009601626.1, XP_009603209.1, XP_009603679.1, XP_009605838.1, XP_009606091.1, XP_009606298.1, XP_009606654.1, XP_009607721.1, XP_009608015.1, XP_009608554.1, XP_009609487.1, XP_009609550.1, XP_009613217.1, XP_009614563.1, XP_009616134.1, XP_009618325.1, XP_009622708.1, XP_009625806.1, XP_009629427.1,…	XP_010999301.1, XP_011000836.1, XP_011002776.1, XP_011010189.1, XP_011012149.1, XP_011013173.1, XP_011013479.1, XP_011015163.1, XP_011015774.1, XP_011025080.1, XP_011027642.1, XP_011047148.1, XP_011048931.1	Phvul.003G172600.1.p, Phvul.004G050550.1.p, Phvul.007G152200.1.p	Solyc01g014393.1.1, Solyc01g057773.1.1, Solyc02g024053.1.1, Solyc03g051620.2.1, Solyc03g071500.1.1, Solyc03g078843.1.1, Solyc05g025923.1.1, Solyc06g016765.1.1, Solyc06g018006.1.1, Solyc06g018008.1.1, Solyc07g032317.1.1, Solyc07g041895.1.1, Solyc08g022227.1.1, Solyc08g029347.1.1, Solyc08g062387.1.1, Solyc08g062653.1.1, Solyc09g015255.1.1, Solyc09g018625.1.1, Solyc09g018695.1.1, Solyc09g018803.1.1,…	PGSC0003DMP400005864, PGSC0003DMP400012230, PGSC0003DMP400016830, PGSC0003DMP400017050, PGSC0003DMP400017105, PGSC0003DMP400029923, PGSC0003DMP400033390, PGSC0003DMP400034467, PGSC0003DMP400036261, PGSC0003DMP400040302, PGSC0003DMP400044090, PGSC0003DMP400061653, PGSC0003DMP400062289, PGSC0003DMP400062334, PGSC0003DMP400065844	XP_010519144.1, XP_010519187.1, XP_010519239.1, XP_010520722.1, XP_010521015.1, XP_010521028.1, XP_010521062.1, XP_010521308.1, XP_010521456.1, XP_010523241.1, XP_010523379.1, XP_010525370.1, XP_010525620.1, XP_010525699.1, XP_010527366.1, XP_010527522.1, XP_010527658.1, XP_010527672.1, XP_010527728.1, XP_010529071.1, XP_010529072.1, XP_010530494.1, XP_010530537.1, XP_010531745.1, XP_010531769.1,…	VaccDscaff21-snap-gene-242.37-mRNA-1, VaccDscaff29-snap-gene-126.27-mRNA-1, VaccDscaff30-snap-gene-190.31-mRNA-1, VaccDscaff47-snap-gene-14.38-mRNA-1			Vradi0023s00970, Vradi0023s01000, Vradi0023s01010, Vradi0108s00170, Vradi0187s00020, Vradi01g09870, Vradi0284s00010, Vradi05g10570, Vradi10g00060, Vradi11g09990	VIT_200s0227g00030.1, VIT_205s0020g04396.1, VIT_207s0031g00150.1, VIT_214s0036g01410.1, VIT_214s0083g00660.1, VIT_217s0053g00920.1
OG0000007	PSS07979, PSS08124, PSS16136, PSS33155	ATMG00240.1, ATMG00810.1	XP_013646025.1, XP_013646193.1, XP_013646196.1, XP_013646197.1, XP_013646198.1, XP_013649692.1, XP_013650940.1, XP_013651157.1, XP_013651360.1, XP_013654472.1, XP_013657970.1, XP_013658651.1, XP_013660440.1, XP_013665261.1, XP_013665356.1, XP_013665475.1, XP_013668679.1, XP_013668904.1, XP_013669093.1, XP_013673375.1, XP_013673671.1, XP_013673783.1, XP_013673979.1, XP_013674157.1, XP_013674212.1,…	Bol004753, Bol007438, Bol008542, Bol008691, Bol008963, Bol010630, Bol012235, Bol013752, Bol013754, Bol016116, Bol016307, Bol017382, Bol017384, Bol021228, Bol022513, Bol023137, Bol025812, Bol028681, Bol030942, Bol031177, Bol031902, Bol032786, Bol033211, Bol033212, Bol033213, Bol033215, Bol033217, Bol035707, Bol035947, Bol035975, Bol035976, Bol035977, Bol038403, Bol039463, Bol041475, Bol041749, Bol…	EL10Ac3g06169.1, EL10Ac3g06472.1	Ca_00163, Ca_01724, Ca_02758, Ca_04391, Ca_04562, Ca_05142, Ca_07027, Ca_07454, Ca_07823, Ca_08750, Ca_08751, Ca_08931, Ca_11003, Ca_11329, Ca_11530, Ca_12844, Ca_13594, Ca_13786, Ca_13980, Ca_14481, Ca_15589, Ca_15776, Ca_15877, Ca_15965, Ca_16349, Ca_16614, Ca_16644, Ca_16790, Ca_16991, Ca_17374, Ca_17978, Ca_18228, Ca_18452, Ca_18498, Ca_18528, Ca_18796, Ca_19057, Ca_19303, Ca_19933, Ca_19973,…	Cc01_g05250	XP_010490177.1, XP_010501854.1, XP_019082506.1, XP_019082567.1, XP_019082574.1, XP_019082578.1, XP_019082593.1, XP_019082607.1, XP_019082667.1, XP_019082678.1, XP_019083214.1, XP_019084188.1, XP_019084219.1, XP_019084225.1, XP_019084237.1, XP_019084244.1, XP_019084251.1, XP_019084254.1, XP_019084276.1, XP_019084316.1, XP_019084398.1, XP_019085226.1, XP_019085229.1, XP_019085320.1, XP_019085503.1,…				gene02298-v1.0-hybrid.t1, gene05140-v1.0-hybrid.t1, gene05254-v2.0.a2-hybrid.t1, gene05299-v1.0-hybrid.t1, gene06928-v1.0-hybrid.t1, gene07510-v2.0.a2-hybrid.t1, gene07510-v2.0.a2-hybrid.t2, gene07510-v2.0.a2-hybrid.t3, gene07838-v1.0-hybrid.t1, gene10844-v1.0-hybrid.t1, gene13764-v1.0-hybrid.t1, gene15741-v1.0-hybrid.t1, gene16038-v1.0-hybrid.t1, gene16042-v1.0-hybrid.t1, gene18521-v1.0-hybrid.t…	Glyma.06G165300.1.p	Gorai.007G231700.1	XP_010246528.1, XP_010247637.1, XP_010248177.1, XP_010248266.1, XP_010248468.1, XP_010255663.1, XP_010263714.1, XP_010267665.1, XP_010267875.1, XP_010277589.1, XP_010277969.1, XP_019051410.1, XP_019051416.1, XP_019051557.1, XP_019051643.1, XP_019051680.1, XP_019051682.1, XP_019051688.1, XP_019051896.1, XP_019051905.1, XP_019051912.1, XP_019051917.1, XP_019051956.1, XP_019051984.1, XP_019052011.1,…	XP_009758512.1, XP_009758876.1, XP_009761182.1, XP_009761510.1, XP_009762103.1, XP_009766850.1, XP_009767377.1, XP_009767591.1, XP_009768663.1, XP_009769797.1, XP_009770392.1, XP_009771264.1, XP_009771273.1, XP_009771568.1, XP_009772047.1, XP_009772944.1, XP_009774424.1, XP_009775681.1, XP_009775834.1, XP_009776535.1, XP_009776886.1, XP_009776893.1, XP_009778714.1, XP_009781880.1, XP_009782052.1,…	XP_009596328.1, XP_009598344.1, XP_009620480.1, XP_009631965.1, XP_018621856.1, XP_018621898.1, XP_018622237.1, XP_018622559.1, XP_018622587.1, XP_018622621.1, XP_018622643.1, XP_018622654.1, XP_018622755.1, XP_018622863.1, XP_018623089.1, XP_018623142.1, XP_018623156.1, XP_018623350.1, XP_018623455.1, XP_018623519.1, XP_018623855.1, XP_018623877.1, XP_018624004.1, XP_018624410.1, XP_018624464.1,…	XP_011001643.1, XP_011004766.1, XP_011010893.1, XP_011014171.1, XP_011016404.1, XP_011038121.1, XP_011038230.1, XP_011046793.1, XP_011047102.1	Phvul.003G049400.1.p	Solyc02g062050.2.1, Solyc03g033760.2.1, Solyc07g041470.2.1, Solyc07g062320.2.1, Solyc10g045650.2.1, Solyc10g150000.2.1, Solyc12g042860.2.1	PGSC0003DMP400002304, PGSC0003DMP400010408, PGSC0003DMP400010769, PGSC0003DMP400015229, PGSC0003DMP400017122, PGSC0003DMP400021300, PGSC0003DMP400027653, PGSC0003DMP400032800, PGSC0003DMP400037850, PGSC0003DMP400039257, PGSC0003DMP400040145, PGSC0003DMP400040200, PGSC0003DMP400040201, PGSC0003DMP400040202, PGSC0003DMP400046305, PGSC0003DMP400051318, PGSC0003DMP400052324, PGSC0003DMP400055190, PGS…	XP_010519125.1, XP_010520606.1, XP_010527203.1, XP_010531643.1, XP_010531741.1, XP_010556409.1, XP_019056266.1, XP_019056312.1, XP_019056420.1, XP_019056437.1, XP_019056490.1, XP_019056652.1, XP_019056677.1, XP_019056891.1, XP_019057151.1, XP_019057317.1, XP_019057331.1, XP_019057332.1, XP_019057522.1, XP_019057527.1, XP_019057628.1, XP_019057634.1, XP_019057729.1, XP_019057748.1, XP_019057753.1,…	VaccDscaff955-processed-gene-0.0-mRNA-1			Vradi0327s00020, Vradi0348s00010, Vradi0419s00010, Vradi07g09450, Vradi09g09190	VIT_212s0121g00310.1
OG0000008	PSR84595, PSR86048, PSR86607, PSR89979, PSR91020, PSR91320, PSR92854, PSR94771, PSR94824, PSR98177, PSS01252, PSS05674, PSS06238, PSS06374, PSS07344, PSS13738, PSS14593, PSS16440, PSS17210, PSS18069, PSS19786, PSS21384, PSS26865, PSS30810, PSS36458	AT1G03840.1, AT1G03840.2, AT1G14580.1, AT1G14580.2, AT1G14580.3, AT1G14580.4, AT1G55110.1, AT1G55110.2, AT1G55110.3, AT2G02070.1, AT2G02070.2, AT2G02080.1, AT2G02080.2, AT2G02080.3, AT2G02080.4, AT2G02080.5, AT2G02080.6, AT3G13810.1, AT3G13810.2, AT3G13810.3, AT3G13810.4, AT3G13810.5, AT3G13810.6, AT3G45260.1, AT3G45260.2, AT3G50700.1, AT4G02670.1, AT4G02670.2, AT5G03150.1, AT5G44160.1, AT5G44160…	XP_013641314.1, XP_013642507.1, XP_013642509.1, XP_013646223.1, XP_013646412.1, XP_013654673.1, XP_013657390.1, XP_013657391.1, XP_013657392.1, XP_013657393.1, XP_013660301.1, XP_013661328.1, XP_013664974.1, XP_013672577.1, XP_013674575.1, XP_013677784.1, XP_013677785.1, XP_013680098.1, XP_013684803.1, XP_013686381.2, XP_013686382.1, XP_013686383.1, XP_013686384.1, XP_013686539.1, XP_013687367.1,…	Bol004814, Bol005420, Bol005421, Bol005943, Bol007169, Bol007170, Bol008102, Bol010072, Bol012848, Bol015121, Bol015304, Bol016528, Bol018377, Bol019260, Bol024162, Bol028024, Bol029215, Bol031507, Bol034323, Bol035175, Bol035177, Bol035549, Bol038055, Bol040414, Bol040847, Bol041333	EL10Ac2g03854.1, EL10Ac5g10493.1, EL10Ac6g14917.1, EL10Ac6g15399.1, EL10Ac7g16348.1, EL10Ac7g16535.1, EL10Ac9g20826.1	Ca_00943, Ca_02459, Ca_02739, Ca_03678, Ca_04960, Ca_05430, Ca_07799, Ca_08455, Ca_09160, Ca_10075, Ca_11274, Ca_14587, Ca_14797, Ca_16044, Ca_17124	Cc00_g31490, Cc01_g11310, Cc01_g19010, Cc01_g20530, Cc02_g31070, Cc03_g14020, Cc04_g01870, Cc05_g07790, Cc06_g03810, Cc06_g21850, Cc07_g09220, Cc08_g10730, Cc10_g03110, Cc11_g03360	XP_010422558.1, XP_010423754.1, XP_010425952.1, XP_010425953.1, XP_010426610.1, XP_010426611.1, XP_010430007.1, XP_010441923.2, XP_010444745.1, XP_010444746.1, XP_010444747.1, XP_010452174.1, XP_010455998.1, XP_010458962.1, XP_010462351.1, XP_010462352.1, XP_010462353.1, XP_010464997.1, XP_010465251.1, XP_010465253.1, XP_010465254.1, XP_010475014.1, XP_010475015.1, XP_010476515.1, XP_010476516.1,…	orange1.1g006487m, orange1.1g006491m, orange1.1g007898m, orange1.1g008017m, orange1.1g008103m, orange1.1g008724m, orange1.1g010389m, orange1.1g010444m, orange1.1g010863m, orange1.1g011146m, orange1.1g011334m, orange1.1g011539m, orange1.1g011559m, orange1.1g011807m, orange1.1g014041m, orange1.1g014855m, orange1.1g016352m, orange1.1g026210m, orange1.1g026267m, orange1.1g038715m, orange1.1g048287m	Eucgr.A01159.1.p, Eucgr.B01471.1.p, Eucgr.B01936.1.p, Eucgr.B02487.1.p, Eucgr.B02626.1.p, Eucgr.B02626.2.p, Eucgr.B03566.1.p, Eucgr.C00661.1.p, Eucgr.F01910.1.p, Eucgr.G02040.1.p, Eucgr.G02040.2.p, Eucgr.H01190.1.p, Eucgr.I02463.1.p, Eucgr.I02463.2.p, Eucgr.I02463.3.p, Eucgr.J00939.1.p, Eucgr.J02851.1.p, Eucgr.K01062.1.p	MgTOL.A0134.1.p, MgTOL.C0614.1.p, MgTOL.D0186.1.p, MgTOL.D0362.1.p, MgTOL.D2037.1.p, MgTOL.E0574.1.p, MgTOL.E0574.2.p, MgTOL.E0574.3.p, MgTOL.H0197.1.p, MgTOL.I1104.1.p, MgTOL.I1104.2.p, MgTOL.I1104.3.p, MgTOL.J0545.1.p, MgTOL.M0151.1.p, MgTOL.N0493.1.p, MgTOL.N2043.1.p, MgTOL.N2627.1.p	gene00903-v2.0.a2-hybrid.t1, gene00903-v2.0.a2-hybrid.t2, gene00903-v2.0.a2-hybrid.t3, gene00903-v2.0.a2-hybrid.t4, gene00903-v2.0.a2-hybrid.t5, gene00904-v2.0.a2-hybrid.t1, gene00904-v2.0.a2-hybrid.t2, gene00904-v2.0.a2-hybrid.t3, gene00904-v2.0.a2-hybrid.t4, gene02702-v2.0.a2-hybrid.t1, gene02702-v2.0.a2-hybrid.t2, gene02702-v2.0.a2-hybrid.t3, gene04812-v2.0.a2-hybrid.t1, gene09703-v1.0-hybrid.…	Glyma.01G176600.1.p, Glyma.02G058400.1.p, Glyma.02G058500.1.p, Glyma.02G144400.1.p, Glyma.02G153900.1.p, Glyma.03G157400.1.p, Glyma.03G179700.1.p, Glyma.03G179700.2.p, Glyma.03G211700.1.p, Glyma.03G236600.1.p, Glyma.04G033300.1.p, Glyma.06G033300.1.p, Glyma.06G287200.1.p, Glyma.07G009100.1.p, Glyma.07G009100.2.p, Glyma.07G158000.1.p, Glyma.07G158000.2.p, Glyma.07G158200.1.p, Glyma.07G170500.1.p, …	Gorai.001G131000.1, Gorai.001G131000.2, Gorai.002G169100.1, Gorai.002G169100.2, Gorai.002G169100.3, Gorai.002G169100.4, Gorai.003G016200.1, Gorai.003G016200.2, Gorai.003G016300.1, Gorai.004G076800.1, Gorai.004G076800.2, Gorai.004G076800.3, Gorai.004G088400.1, Gorai.005G158200.1, Gorai.005G158200.2, Gorai.005G158200.3, Gorai.005G158200.4, Gorai.005G158200.5, Gorai.005G198100.1, Gorai.005G198900.1,…	XP_010242234.1, XP_010242235.1, XP_010244313.1, XP_010244314.1, XP_010245572.1, XP_010253625.1, XP_010259147.1, XP_010259675.1, XP_010259853.1, XP_010259854.1, XP_010259855.1, XP_010259856.1, XP_010259858.1, XP_010260340.1, XP_010262085.1, XP_010262086.1, XP_010264716.1, XP_010264717.1, XP_010269454.1, XP_010270755.1, XP_010270757.1, XP_010279249.1, XP_019052874.1, XP_019053059.1, XP_019053583.1	XP_009762293.1, XP_009762294.1, XP_009765644.1, XP_009765645.1, XP_009771226.1, XP_009774627.1, XP_009774629.1, XP_009778699.1, XP_009780875.1, XP_009781290.1, XP_009781292.1, XP_009784070.1, XP_009786203.1, XP_009786293.1, XP_009789501.1, XP_009793158.1, XP_009798721.1, XP_009803272.1, XP_009805007.1, XP_009805008.1, XP_009805009.1, XP_009805010.1	XP_009587634.1, XP_009590472.1, XP_009590871.1, XP_009590872.1, XP_009593681.1, XP_009596422.1, XP_009598165.1, XP_009598166.1, XP_009603158.1, XP_009603433.1, XP_009603434.1, XP_009612199.1, XP_009612371.1, XP_009612448.1, XP_009620251.1, XP_009620710.1, XP_009626387.1, XP_009626389.1, XP_009628988.1, XP_018626985.1, XP_018626986.1, XP_018627056.1, XP_033514400.1	XP_010999960.1, XP_010999961.1, XP_010999962.1, XP_010999963.1, XP_010999964.1, XP_010999965.1, XP_010999966.1, XP_011000809.1, XP_011000810.1, XP_011004342.1, XP_011004624.1, XP_011006759.1, XP_011010712.1, XP_011012272.1, XP_011014257.1, XP_011014313.1, XP_011014314.1, XP_011014315.1, XP_011019439.1, XP_011019440.1, XP_011021686.1, XP_011021688.1, XP_011021689.1, XP_011021690.1, XP_011021691.1,…	Phvul.001G036500.1.p, Phvul.001G154800.1.p, Phvul.001G176200.1.p, Phvul.001G204700.2.p, Phvul.002G028100.1.p, Phvul.003G008100.1.p, Phvul.003G008300.1.p, Phvul.003G252400.1.p, Phvul.005G099800.1.p, Phvul.005G158600.1.p, Phvul.005G158600.2.p, Phvul.005G158600.3.p, Phvul.005G158600.4.p, Phvul.006G090800.1.p, Phvul.007G020900.1.p, Phvul.007G099800.1.p, Phvul.007G099800.2.p, Phvul.007G165133.1.p, Phv…	Solyc01g099340.3.1, Solyc02g062940.3.1, Solyc02g085580.3.1, Solyc03g121660.3.1, Solyc04g008500.3.1, Solyc04g080130.3.1, Solyc06g062670.3.1, Solyc06g075250.3.1, Solyc07g053570.3.1, Solyc08g063040.3.1, Solyc08g063045.1.1, Solyc09g007550.3.1, Solyc09g065670.3.1, Solyc09g074780.3.1, Solyc10g084180.2.1, Solyc11g069240.2.1	PGSC0003DMP400003128, PGSC0003DMP400003129, PGSC0003DMP400003130, PGSC0003DMP400004411, PGSC0003DMP400004412, PGSC0003DMP400004413, PGSC0003DMP400006034, PGSC0003DMP400006035, PGSC0003DMP400008684, PGSC0003DMP400008685, PGSC0003DMP400008686, PGSC0003DMP400008687, PGSC0003DMP400009135, PGSC0003DMP400014268, PGSC0003DMP400014430, PGSC0003DMP400014431, PGSC0003DMP400016579, PGSC0003DMP400018532, PGS…	XP_010520360.1, XP_010520361.1, XP_010521474.1, XP_010523416.1, XP_010523417.1, XP_010523418.1, XP_010523419.1, XP_010523532.1, XP_010527846.1, XP_010527848.1, XP_010527849.1, XP_010534893.1, XP_010534894.1, XP_010534896.1, XP_010540892.1, XP_010541340.1, XP_010542422.1, XP_010542423.1, XP_010543387.1, XP_010543388.1, XP_010547496.1, XP_010547497.1, XP_010552210.1, XP_010552211.1, XP_010552212.1,…	VaccDscaff11-augustus-gene-385.23-mRNA-1, VaccDscaff13-augustus-gene-154.17-mRNA-1, VaccDscaff14-augustus-gene-12.29-mRNA-1, VaccDscaff15-augustus-gene-377.29-mRNA-1, VaccDscaff16-augustus-gene-366.34-mRNA-1, VaccDscaff17-augustus-gene-87.19-mRNA-1, VaccDscaff18-augustus-gene-31.33-mRNA-1, VaccDscaff2-augustus-gene-23.27-mRNA-1, VaccDscaff20-augustus-gene-167.17-mRNA-1, VaccDscaff20-augustus-gene…	vmacro00137-RA, vmacro02486-RA, vmacro04516-RA, vmacro10770-RA, vmacro12350-RA, vmacro14888-RA, vmacro17025-RA, vmacro17858-RA, vmacro18780-RA, vmacro20043-RA	vmicro00145-RA, vmicro00590-RA, vmicro02261-RA, vmicro05334-RA, vmicro07069-RA, vmicro19321-RA, vmicro22298-RA, vmicro23510-RA, vmicro27304-RA, vmicro28247-RA, vmicro28248-RA, vmicro28962-RA	Vradi0086s00500, Vradi02g05730, Vradi02g08920, Vradi0397s00040, Vradi03g01110, Vradi03g03410, Vradi03g05810, Vradi05g13120, Vradi05g21060, Vradi06g13990, Vradi07g00400, Vradi08g09140, Vradi08g10050, Vradi08g12470, Vradi08g16580, Vradi08g21830, Vradi10g04790, Vradi11g05500, Vradi11g11070, Vradi11g11080	VIT_200s0179g00170.1, VIT_201s0010g02090.1, VIT_201s0010g02100.1, VIT_201s0010g02100.2, VIT_204s0008g01160.1, VIT_204s0023g01430.1, VIT_206s0004g03070.1, VIT_206s0004g03070.2, VIT_207s0104g01620.1, VIT_207s0104g01620.2, VIT_208s0040g02100.1, VIT_208s0040g02100.2, VIT_208s0040g02100.3, VIT_208s0040g02100.4, VIT_208s0040g02100.5, VIT_209s0002g02300.1, VIT_209s0054g01820.1, VIT_212s0028g03030.1, VIT…
OG0000009	PSR83604, PSR83605, PSR83790, PSR98439, PSS04720, PSS04721, PSS04725, PSS10340, PSS24717, PSS24718, PSS29941	AT4G05200.1, AT4G05200.2, AT4G21230.1, AT4G21400.1, AT4G21400.2, AT4G21400.3, AT4G21400.4, AT4G21400.5, AT4G21400.6, AT4G21400.7, AT4G21400.8, AT4G21410.1, AT4G21410.2, AT4G21410.3, AT4G23140.1, AT4G23140.2, AT4G23150.1, AT4G23160.1, AT4G23160.2, AT4G23160.3, AT4G23170.1, AT4G23180.1, AT4G23180.2, AT4G23180.3, AT4G23230.1, AT4G23270.1, AT4G23270.2, AT4G23270.3, AT4G23280.1, AT4G23280.2, AT4G38830…	XP_013644429.1, XP_013658036.1, XP_013661240.1, XP_013661242.1, XP_013661243.1, XP_013661245.1, XP_013661246.1, XP_013661247.1, XP_013661248.1, XP_013661249.1, XP_013661250.1, XP_013661251.1, XP_013661259.1, XP_013661260.1, XP_013664125.1, XP_013686564.1, XP_013686565.1, XP_013686566.1, XP_013686567.1, XP_013694271.1, XP_013694292.1, XP_013694313.1, XP_013694321.1, XP_013703389.1, XP_013710335.1,…	Bol009983, Bol010655, Bol010662, Bol010663, Bol014948, Bol014954, Bol014958, Bol014962, Bol014963, Bol024305, Bol024380, Bol027013, Bol032626, Bol037176, Bol040334, Bol040335, Bol042083, Bol042084, Bol042086, Bol042087, Bol045842	EL10Ac3g06930.1, EL10Ac4g08501.1, EL10Ac4g09009.1, EL10Ac5g10603.1, EL10Ac5g12998.1, EL10Ac5g12999.1, EL10Ac6g13566.1, EL10Ac6g13567.1, EL10Ac6g13571.1, EL10Ac6g13867.1, EL10Ac7g17157.1, EL10Ac7g17574.1, EL10Ac8g19862.1, EL10Ac8g19898.1, EL10Ac8g19910.1, EL10Ac8g19911.1, EL10Ac8g19915.1, EL10Ac8g19919.1, EL10Ac8g19921.1, EL10Ac8g19922.1, EL10Ac8g19927.1, EL10Ac8g19931.1, EL10Ac8g19932.1, EL10Ac8g…	Ca_04618, Ca_04648, Ca_04649, Ca_04651, Ca_04652, Ca_04653, Ca_04655, Ca_07572, Ca_11894, Ca_11897, Ca_17090, Ca_17091, Ca_25031, Ca_25032, Ca_25033	Cc00_g17290, Cc00_g17310, Cc00_g21490, Cc00_g26200, Cc00_g31510, Cc00_g34450, Cc00_g34930, Cc01_g06450, Cc01_g06460, Cc02_g11730, Cc05_g03530, Cc05_g03540, Cc05_g03550, Cc05_g03560, Cc05_g03870, Cc05_g03880, Cc07_g17850, Cc11_g00750, Cc11_g00760, Cc11_g00810, Cc11_g00850, Cc11_g14770, Cc11_g14780, Cc11_g14790	XP_010414234.2, XP_010418085.1, XP_010418086.1, XP_010418366.1, XP_010418756.1, XP_010427120.1, XP_010430440.1, XP_010431580.1, XP_010431834.1, XP_010433935.1, XP_010433941.1, XP_010434185.1, XP_010436980.2, XP_010439195.1, XP_010439197.1, XP_010439201.1, XP_010439209.1, XP_010439210.1, XP_010439214.2, XP_010439218.1, XP_010439226.1, XP_010439227.1, XP_010439483.1, XP_010446399.1, XP_010448301.1,…	orange1.1g005846m, orange1.1g006155m, orange1.1g006317m, orange1.1g006952m, orange1.1g007490m, orange1.1g008238m, orange1.1g008292m, orange1.1g008854m, orange1.1g010329m, orange1.1g011196m, orange1.1g012282m, orange1.1g013018m, orange1.1g013670m, orange1.1g013711m, orange1.1g013906m, orange1.1g014148m, orange1.1g014806m, orange1.1g041433m, orange1.1g043262m, orange1.1g044262m	Eucgr.D00611.1.p, Eucgr.D00611.2.p, Eucgr.D00833.1.p, Eucgr.D00841.1.p, Eucgr.D00842.1.p, Eucgr.D00843.1.p, Eucgr.D00844.1.p, Eucgr.E02984.1.p, Eucgr.E02985.1.p, Eucgr.E02986.1.p, Eucgr.E02988.1.p, Eucgr.E02992.1.p, Eucgr.E02994.1.p, Eucgr.E02998.1.p, Eucgr.E02999.1.p, Eucgr.E03008.1.p, Eucgr.E03013.1.p, Eucgr.E03019.1.p, Eucgr.E03022.1.p, Eucgr.E03026.1.p, Eucgr.E03031.1.p, Eucgr.E03031.2.p, Euc…	MgTOL.B1559.1.p, MgTOL.B1560.1.p, MgTOL.B1560.2.p, MgTOL.B1561.1.p, MgTOL.C0372.1.p, MgTOL.C0375.1.p, MgTOL.C0375.2.p, MgTOL.E0878.1.p, MgTOL.E0879.1.p, MgTOL.E0883.1.p, MgTOL.E0883.2.p, MgTOL.E0886.1.p, MgTOL.H0770.1.p, MgTOL.H0770.2.p, MgTOL.H0775.1.p, MgTOL.L0516.1.p, MgTOL.M1321.1.p, MgTOL.M1322.1.p, MgTOL.M1323.1.p, MgTOL.M1324.1.p, MgTOL.M1324.2.p, MgTOL.M1325.1.p, MgTOL.M1327.1.p, MgTOL.M1…	gene11718-v1.0-hybrid.t1, gene11718-v1.0-hybrid.t2, gene11720-v2.0.a2-hybrid.t1, gene11720-v2.0.a2-hybrid.t2, gene11721-v2.0.a2-hybrid.t1, gene11721-v2.0.a2-hybrid.t2, gene11723-v1.0-hybrid.t1, gene19524-v1.0-hybrid.t1, gene19525-v2.0.a2-hybrid.t1, gene19528-v2.0.a2-hybrid.t1, gene19530-v2.0.a2-hybrid.t1, gene19532-v2.0.a2-hybrid.t1, gene19536-v2.0.a2-hybrid.t1, gene19537-v2.0.a2-hybrid.t1, gene2…	Glyma.01G013500.1.p, Glyma.01G241000.1.p, Glyma.01G241000.2.p, Glyma.01G241000.3.p, Glyma.04G127100.1.p, Glyma.04G127100.2.p, Glyma.04G127100.3.p, Glyma.10G109200.1.p, Glyma.10G109200.2.p, Glyma.10G109200.3.p, Glyma.10G109200.4.p, Glyma.10G109200.5.p, Glyma.10G252900.1.p, Glyma.10G253000.1.p, Glyma.10G253100.1.p, Glyma.10G253300.1.p, Glyma.10G253300.2.p, Glyma.10G253500.1.p, Glyma.10G253800.1.p, …	Gorai.002G016200.2, Gorai.005G155700.1, Gorai.005G155800.1, Gorai.005G156000.1, Gorai.005G156000.2, Gorai.006G082700.1, Gorai.006G083900.1, Gorai.006G084000.1, Gorai.006G084100.1, Gorai.006G084300.1, Gorai.006G084300.2, Gorai.006G084500.2, Gorai.010G144700.1, Gorai.010G145300.1, Gorai.010G145400.1, Gorai.010G145500.1, Gorai.010G145800.1, Gorai.010G146100.1, Gorai.010G146100.2, Gorai.010G146300.1,…	XP_010247616.1, XP_010247617.1, XP_010247618.1, XP_010247619.1, XP_010247622.1, XP_010267800.1, XP_010267801.1, XP_010267802.1, XP_010267803.1, XP_010267805.1, XP_010267806.1, XP_010267891.1, XP_010278041.1, XP_019052010.1, XP_019054553.1, XP_019054562.1, XP_019054563.1, XP_019054570.1, XP_019054571.1, XP_019056061.1	XP_009759100.1, XP_009762725.1, XP_009768670.1, XP_009777401.1, XP_009777402.1, XP_009785801.1, XP_009785802.1, XP_009791094.1, XP_009791095.1, XP_009791096.1, XP_009802721.1, XP_009802722.1, XP_009802723.1	XP_009598807.1, XP_009598808.1, XP_009617477.2, XP_009626038.1, XP_009626039.2, XP_009631896.1, XP_018622218.1, XP_018625739.1, XP_018625740.1, XP_018632759.2, XP_018633385.1, XP_018633386.1, XP_018633388.1, XP_018633390.1, XP_033508824.1	XP_010999534.1, XP_010999535.1, XP_010999536.1, XP_010999622.1, XP_011002057.1, XP_011002058.1, XP_011002059.1, XP_011002062.1, XP_011002063.1, XP_011002064.1, XP_011004251.1, XP_011004252.1, XP_011004253.1, XP_011004254.1, XP_011007634.1, XP_011007635.1, XP_011007912.1, XP_011010158.1, XP_011010160.1, XP_011030474.1	Phvul.002G049500.1.p, Phvul.005G014900.1.p, Phvul.005G015100.1.p, Phvul.006G006800.3.p, Phvul.007G048500.1.p, Phvul.007G048600.1.p, Phvul.007G048700.1.p, Phvul.007G048800.1.p, Phvul.007G048900.1.p, Phvul.007G049000.1.p, Phvul.007G049000.2.p, Phvul.007G049100.1.p, Phvul.007G049400.1.p, Phvul.007G049500.1.p, Phvul.007G049600.1.p, Phvul.007G049900.5.p, Phvul.007G050200.1.p, Phvul.007G050300.1.p, Phv…	Solyc02g079990.3.1, Solyc02g080010.2.1, Solyc02g080030.1.1, Solyc02g080040.3.1, Solyc02g080070.3.1, Solyc02g080080.3.1, Solyc02g080090.1.1, Solyc03g111540.2.1, Solyc12g087920.1.1	PGSC0003DMP400003658, PGSC0003DMP400026615, PGSC0003DMP400026618, PGSC0003DMP400026620	XP_010529370.1, XP_010529376.1, XP_010529377.1, XP_010529555.1, XP_010529574.1, XP_010529575.1, XP_010529576.1, XP_010529580.1, XP_010529585.1, XP_010529586.1, XP_010529587.1, XP_010529590.1, XP_010529591.1, XP_010529592.1, XP_010533171.1, XP_010540876.1, XP_010540889.1, XP_010540897.1, XP_010540959.1, XP_010553428.1, XP_010558703.1, XP_019057204.1, XP_019057205.1, XP_019057206.1, XP_019057207.1,…	VaccDscaff1062-snap-gene-0.13-mRNA-1, VaccDscaff11-augustus-gene-191.38-mRNA-1, VaccDscaff11-augustus-gene-192.19-mRNA-1, VaccDscaff11-augustus-gene-193.27-mRNA-1, VaccDscaff11-augustus-gene-195.21-mRNA-1, VaccDscaff11-processed-gene-185.2-mRNA-1, VaccDscaff11-processed-gene-194.2-mRNA-1, VaccDscaff11-snap-gene-191.54-mRNA-1, VaccDscaff11-snap-gene-193.36-mRNA-1, VaccDscaff11-snap-gene-193.38-mRN…	vmacro03714-RA, vmacro03717-RA, vmacro03718-RA, vmacro03719-RA, vmacro03721-RA, vmacro03723-RA, vmacro03724-RA, vmacro03725-RA, vmacro03727-RA, vmacro03728-RA, vmacro03729-RA, vmacro03732-RA, vmacro03733-RA, vmacro15836-RA, vmacro15837-RA, vmacro15838-RA	vmicro04516-RA, vmicro04519-RA, vmicro04520-RA, vmicro04521-RA, vmicro04522-RA, vmicro04526-RA, vmicro04675-RA, vmicro04676-RA, vmicro04679-RA, vmicro04680-RA, vmicro04681-RA, vmicro04682-RA, vmicro04683-RA, vmicro04684-RA, vmicro07962-RA, vmicro07963-RA, vmicro07964-RA, vmicro07965-RA, vmicro08713-RA, vmicro19973-RA, vmicro19974-RA, vmicro26431-RA	Vradi0353s00040, Vradi07g00010, Vradi08g07480, Vradi08g19680	VIT_200s0262g00010.1, VIT_200s0262g00080.1, VIT_200s0262g00120.1, VIT_200s0366g00020.1, VIT_200s0366g00020.2, VIT_200s0398g00060.1, VIT_200s0409g00010.1, VIT_200s0429g00010.1, VIT_200s0437g00070.1, VIT_200s0532g00070.1, VIT_200s0748g00020.1, VIT_200s2659g00010.1, VIT_200s2745g00010.1, VIT_202s0087g01010.1, VIT_202s0087g01020.1, VIT_203s0017g01500.1, VIT_203s0017g01550.1, VIT_203s0017g01550.2, VIT…
OG0000010	PSS12033, PSS12034, PSS12035, PSS12036, PSS12037, PSS12038, PSS12039, PSS12040, PSS12041, PSS12042, PSS12054, PSS12055, PSS12056, PSS12057, PSS12058, PSS12059, PSS12060, PSS15543, PSS15544, PSS15545	AT2G21200.1, AT2G21210.1, AT2G21210.2, AT4G34800.1, AT4G38825.1, AT4G38840.1, AT5G18010.1, AT5G18020.1, AT5G18030.1, AT5G18050.1, AT5G18060.1, AT5G18080.1	XP_013644906.1, XP_013669727.1, XP_013676061.1, XP_013676062.1, XP_013676066.1, XP_013676067.1, XP_013676068.1, XP_013676070.1, XP_013676071.1, XP_013676073.1, XP_013676074.1, XP_013680525.1, XP_013680529.1, XP_013680530.1, XP_013680531.1, XP_013680650.1, XP_013680685.1, XP_013680686.1, XP_013680688.1, XP_013680689.1, XP_013680690.1, XP_013680691.1, XP_013680692.1, XP_013680693.1, XP_013681831.1,…	Bol013695, Bol015143, Bol015144, Bol015145, Bol019748, Bol019750, Bol019751, Bol019752, Bol019753, Bol019754, Bol019755, Bol019756, Bol019757, Bol019762, Bol021387, Bol021388, Bol021390, Bol021391, Bol021392, Bol021393, Bol021395, Bol021396, Bol021397, Bol021398, Bol028784, Bol034469, Bol034470, Bol034471, Bol034472, Bol034473, Bol034474, Bol034475, Bol034477, Bol034660	EL10Ac9g21604.1, EL10Ac9g22235.1, EL10Ac9g22236.1, EL10Ac9g22237.1, EL10Ac9g22238.1, EL10Ac9g22239.1, EL10Ac9g22240.1, EL10Ac9g22241.1, EL10Ac9g22242.1	Ca_04731, Ca_04732, Ca_04733, Ca_04734, Ca_04735, Ca_04736, Ca_04737, Ca_04738, Ca_04739, Ca_17497, Ca_17498, Ca_17499, Ca_17501, Ca_17502, Ca_17503, Ca_17504, Ca_17505, Ca_17506, Ca_17507, Ca_17508, Ca_17509, Ca_17510, Ca_17511, Ca_17512, Ca_17513, Ca_24160	Cc00_g22640, Cc02_g16700, Cc02_g16710, Cc02_g16730, Cc02_g16740, Cc02_g16750, Cc02_g16760, Cc08_g08380, Cc08_g08390, Cc11_g04780, Cc11_g04790, Cc11_g04800	XP_010420540.1, XP_010420543.1, XP_010420544.1, XP_010436979.1, XP_010446398.1, XP_010454026.1, XP_010454027.1, XP_010472101.1, XP_010492794.1, XP_010492795.1, XP_010492798.1, XP_010492799.1, XP_019083444.1, XP_019083860.1, XP_019083861.1, XP_019083862.1, XP_019083863.1, XP_019083864.1, XP_019083866.1, XP_019083867.1, XP_019083868.1, XP_019085068.1, XP_019086437.1, XP_019086486.1, XP_019086602.1,…	orange1.1g034523m, orange1.1g034598m, orange1.1g036136m, orange1.1g036909m, orange1.1g037426m, orange1.1g039405m, orange1.1g039906m, orange1.1g039975m, orange1.1g040932m, orange1.1g042279m, orange1.1g042730m, orange1.1g043742m, orange1.1g046390m, orange1.1g047583m, orange1.1g047875m, orange1.1g047919m, orange1.1g048112m	Eucgr.I01341.1.p, Eucgr.I01343.1.p, Eucgr.I01344.1.p, Eucgr.I01345.1.p, Eucgr.I01346.1.p, Eucgr.I01347.1.p, Eucgr.I01348.1.p, Eucgr.I01349.1.p, Eucgr.I01350.1.p, Eucgr.I01351.1.p, Eucgr.I01352.1.p, Eucgr.I01354.1.p, Eucgr.I01356.1.p, Eucgr.I01357.1.p, Eucgr.I01358.1.p, Eucgr.I01359.1.p, Eucgr.I01360.1.p, Eucgr.I01362.1.p, Eucgr.I01363.1.p, Eucgr.I01364.1.p	MgTOL.B0138.1.p, MgTOL.B0139.1.p, MgTOL.B0140.1.p, MgTOL.B0141.1.p, MgTOL.B0142.1.p, MgTOL.B0144.1.p, MgTOL.B0145.1.p, MgTOL.B0146.1.p, MgTOL.B0147.1.p, MgTOL.B0148.1.p, MgTOL.B0149.1.p, MgTOL.B0150.1.p, MgTOL.B0151.1.p, MgTOL.B0152.1.p, MgTOL.B0153.1.p, MgTOL.B0154.1.p, MgTOL.B0156.1.p, MgTOL.B0157.1.p, MgTOL.B0158.1.p, MgTOL.B0159.1.p, MgTOL.B0160.1.p, MgTOL.B0161.1.p, MgTOL.B0162.1.p, MgTOL.B0…	gene01693-v1.0-hybrid.t1, gene07360-v1.0-hybrid.t1, gene13766-v1.0-hybrid.t1, gene13767-v1.0-hybrid.t1, gene13769-v1.0-hybrid.t1, gene13770-v1.0-hybrid.t1, gene13907-v1.0-hybrid.t1, gene13908-v1.0-hybrid.t1, gene13914-v1.0-hybrid.t1, gene13915-v1.0-hybrid.t1, gene19880-v1.0-hybrid.t1, gene19881-v1.0-hybrid.t1	Glyma.04G006300.1.p, Glyma.04G006400.1.p, Glyma.04G006500.1.p, Glyma.04G006600.1.p, Glyma.04G006700.1.p, Glyma.04G006800.1.p, Glyma.04G006900.1.p, Glyma.06G006000.1.p, Glyma.06G006200.1.p, Glyma.06G006400.1.p, Glyma.06G006500.1.p, Glyma.06G006700.1.p, Glyma.06G006800.1.p, Glyma.06G278300.1.p, Glyma.06G278500.1.p, Glyma.06G278600.1.p, Glyma.06G278700.1.p, Glyma.06G278800.1.p, Glyma.06G278900.1.p, …	Gorai.001G244600.1, Gorai.001G244700.1, Gorai.001G244800.1, Gorai.001G245000.1, Gorai.001G245100.1, Gorai.001G245200.1, Gorai.001G245300.1, Gorai.001G245400.1, Gorai.001G245600.1, Gorai.001G245700.1, Gorai.001G245800.1, Gorai.001G245900.1, Gorai.001G246300.1, Gorai.001G246500.1, Gorai.001G246600.1, Gorai.001G246700.1, Gorai.001G246800.1, Gorai.005G249400.1, Gorai.005G249500.1, Gorai.005G249600.1,…	XP_010246391.1, XP_010246392.1, XP_010246393.1, XP_010246394.1, XP_010246395.1, XP_010246396.1, XP_010246398.1, XP_010246399.1, XP_010246401.1, XP_010246403.1, XP_010248164.1, XP_010255165.1, XP_010255166.1, XP_010255167.1, XP_010263886.1, XP_010271400.1, XP_010271402.1, XP_010271569.1, XP_010271572.1, XP_019051628.1, XP_019051629.1, XP_019053060.1, XP_019053061.1, XP_019055014.1, XP_019055016.1	XP_009759641.1, XP_009760902.1, XP_009760922.1, XP_009760935.1, XP_009762466.1, XP_009764192.1, XP_009764193.1, XP_009764194.1, XP_009765338.1, XP_009765339.1, XP_009765341.1, XP_009766735.1, XP_009766736.1, XP_009770355.1, XP_009770356.1, XP_009770357.1, XP_009770668.1, XP_009770671.1, XP_009772683.1, XP_009772684.1, XP_009780508.1, XP_009784495.1, XP_009787694.1, XP_009793414.1, XP_009793415.1,…	XP_009591874.1, XP_009592053.1, XP_009601953.1, XP_009606929.1, XP_009615592.1, XP_009615593.1, XP_009615595.1, XP_009620275.1, XP_009620276.1, XP_009620279.1, XP_009620280.1, XP_009621718.1, XP_018628710.1, XP_018631407.1, XP_018631802.1, XP_018631803.1, XP_018632241.1, XP_018633594.1, XP_018633595.1, XP_033510103.1, XP_033510104.1, XP_033510105.1, XP_033515077.1, XP_033516139.1, XP_033516140.1	XP_011037241.1, XP_011037243.1, XP_011046971.1, XP_011046983.1, XP_011047001.1	Phvul.006G014900.1.p, Phvul.006G015100.1.p, Phvul.006G015200.1.p, Phvul.009G001000.1.p, Phvul.009G001200.1.p, Phvul.009G001300.1.p, Phvul.009G001400.1.p, Phvul.009G001500.1.p, Phvul.009G001600.2.p, Phvul.009G001700.1.p, Phvul.009G001800.1.p, Phvul.011G036500.1.p, Phvul.011G036700.1.p, Phvul.011G036800.1.p, Phvul.011G036900.1.p, Phvul.011G037000.1.p, Phvul.011G037100.1.p, Phvul.011G037200.1.p, Phv…	Solyc01g110630.3.1, Solyc01g110660.3.1, Solyc01g110670.3.1, Solyc01g110710.3.1, Solyc01g110720.2.1, Solyc01g110730.3.1, Solyc01g110770.2.1, Solyc01g110780.1.1, Solyc01g110790.3.1, Solyc01g110800.3.1, Solyc01g110830.3.1, Solyc01g110843.1.1, Solyc01g110847.1.1, Solyc01g110860.1.1, Solyc01g110870.3.1, Solyc01g110880.1.1, Solyc01g110913.1.1, Solyc01g110917.1.1, Solyc01g110920.3.1, Solyc01g110930.1.1,…	PGSC0003DMP400002902, PGSC0003DMP400002903, PGSC0003DMP400002904, PGSC0003DMP400002905, PGSC0003DMP400002911, PGSC0003DMP400002913, PGSC0003DMP400002914, PGSC0003DMP400002915, PGSC0003DMP400002921, PGSC0003DMP400002922, PGSC0003DMP400002923, PGSC0003DMP400002925, PGSC0003DMP400002926, PGSC0003DMP400002927, PGSC0003DMP400002968, PGSC0003DMP400002969, PGSC0003DMP400002970, PGSC0003DMP400002971, PGS…	XP_010526566.1, XP_010526567.1, XP_010527467.1, XP_010536039.1, XP_010536041.1, XP_010536042.1, XP_010536045.1, XP_010536046.1, XP_010536047.1, XP_010536049.1, XP_010539004.1, XP_010539005.1, XP_010539006.1, XP_010539007.1, XP_010539008.1, XP_010539009.1, XP_010539010.1, XP_010539011.1, XP_010539012.1, XP_019057790.1, XP_019057792.1, XP_019057793.1, XP_019057794.1, XP_019057796.1, XP_019057812.1,…	VaccDscaff13-processed-gene-292.10-mRNA-1, VaccDscaff13-processed-gene-292.26-mRNA-1, VaccDscaff13-processed-gene-292.27-mRNA-1, VaccDscaff13-processed-gene-292.29-mRNA-1, VaccDscaff13-processed-gene-292.3-mRNA-1, VaccDscaff13-processed-gene-292.6-mRNA-1, VaccDscaff13-processed-gene-292.9-mRNA-1, VaccDscaff13-snap-gene-291.25-mRNA-1, VaccDscaff13-snap-gene-291.26-mRNA-1, VaccDscaff13-snap-gene-29…	vmacro17396-RA, vmacro17397-RA, vmacro17399-RA, vmacro17400-RA, vmacro17401-RA, vmacro17402-RA, vmacro17404-RA	vmicro16798-RA	Vradi0149s00300, Vradi0149s00310, Vradi05g15270, Vradi05g15280, Vradi05g15290, Vradi05g15300, Vradi05g15320, Vradi05g15330, Vradi05g15340, Vradi05g15360, Vradi07g00160	VIT_203s0038g01080.1, VIT_203s0038g01090.1, VIT_203s0038g01100.1, VIT_203s0038g01110.1, VIT_203s0038g01120.1, VIT_203s0038g01130.1, VIT_203s0038g01150.1, VIT_203s0038g01160.1, VIT_203s0038g01170.1, VIT_203s0038g01180.1, VIT_203s0038g01190.1, VIT_203s0038g01210.1, VIT_203s0038g01220.1, VIT_203s0038g01230.1, VIT_203s0038g01250.1, VIT_203s0038g01260.1, VIT_203s0038g01270.1, VIT_203s0038g01280.1, VIT…
OG0000011	PSS01398, PSS09920, PSS33793, PSS33796, PSS33797	AT1G12300.1, AT1G12615.1, AT1G12620.1, AT1G12700.1, AT1G12700.2, AT1G12700.3, AT1G12775.1, AT3G22470.1, AT3G22470.2, AT5G16640.1, AT5G41170.2	XP_013656133.1, XP_013657308.1, XP_013664708.1, XP_013669499.1, XP_013676220.1, XP_013677859.1, XP_013693457.1, XP_013693785.1, XP_013693835.1, XP_013693896.1, XP_013697094.1, XP_013708423.1, XP_013708900.1, XP_013708901.1, XP_013708902.1, XP_013712408.2, XP_013716553.1, XP_013716554.1, XP_013716555.1, XP_013716556.1, XP_013731595.1, XP_013731596.1, XP_013743363.1, XP_013748144.1, XP_013748152.1,…	Bol012342, Bol029121, Bol029122, Bol031352, Bol031370, Bol031371, Bol031384, Bol031387, Bol031388, Bol031408, Bol031450	EL10Ac4g08759.1, EL10Ac4g09378.1, EL10Ac4g09379.1, EL10Ac4g09381.1, EL10Ac4g09382.1, EL10Ac4g09384.1, EL10Ac4g09388.1, EL10Ac4g09405.1, EL10Ac4g09406.1, EL10Ac4g09408.1, EL10Ac4g09425.1, EL10Ac4g09426.1, EL10Ac4g09428.1, EL10Ac4g09429.1, EL10Ac4g09439.1, EL10Ac4g09440.1, EL10Ac4g09441.1, EL10Ac4g09442.1, EL10Ac4g09443.1, EL10Ac4g09445.1, EL10Ac4g09448.1, EL10Ac4g09449.1, EL10Ac4g09450.1, EL10Ac4g…	Ca_06250, Ca_08534, Ca_13889, Ca_16806, Ca_16831, Ca_19747, Ca_22241, Ca_24714, Ca_24755, Ca_24994, Ca_27317, Ca_28101	Cc00_g03850, Cc00_g04050, Cc00_g04090, Cc01_g18680, Cc02_g15460, Cc02_g34440, Cc02_g34450, Cc03_g04950, Cc06_g18850, Cc06_g19100, Cc07_g18930, Cc07_g18940, Cc07_g18960, Cc07_g18980, Cc07_g18990, Cc07_g19010, Cc07_g19030, Cc07_g19040, Cc07_g20830	XP_010419482.1, XP_010436067.1, XP_010436574.1, XP_010445396.1, XP_010445397.1, XP_010453827.1, XP_010456672.1, XP_010458689.1, XP_010458700.1, XP_010458712.1, XP_010458718.1, XP_010462662.1, XP_010462675.2, XP_010476184.1, XP_010476232.1, XP_010476252.1, XP_010492576.1, XP_010492577.1, XP_010493846.1, XP_010494656.1, XP_010501563.1, XP_019082755.1, XP_019089145.1, XP_019090833.1, XP_019090986.1,…	orange1.1g015811m, orange1.1g036577m, orange1.1g037409m, orange1.1g038190m, orange1.1g038914m, orange1.1g040027m, orange1.1g040261m, orange1.1g040279m, orange1.1g040367m, orange1.1g041816m, orange1.1g043191m, orange1.1g044044m, orange1.1g047518m, orange1.1g047932m	Eucgr.A00743.1.p, Eucgr.A00796.1.p, Eucgr.A00799.1.p, Eucgr.A00809.1.p, Eucgr.A00809.2.p, Eucgr.A00817.1.p, Eucgr.A00817.2.p, Eucgr.A00828.1.p, Eucgr.A00829.1.p, Eucgr.A00830.1.p, Eucgr.A00832.1.p, Eucgr.A00836.1.p, Eucgr.A00838.1.p, Eucgr.A00840.1.p, Eucgr.A00842.1.p, Eucgr.A00844.1.p, Eucgr.A00844.2.p, Eucgr.A00844.3.p, Eucgr.A00844.4.p, Eucgr.A00848.1.p, Eucgr.H04186.1.p, Eucgr.H04212.1.p, Euc…	MgTOL.A1165.1.p, MgTOL.F0895.1.p, MgTOL.F0896.1.p, MgTOL.F0901.1.p, MgTOL.F0902.1.p, MgTOL.F0939.1.p, MgTOL.F0968.1.p, MgTOL.F0969.1.p, MgTOL.F0970.1.p, MgTOL.G0736.1.p, MgTOL.G0737.1.p, MgTOL.G0844.1.p, MgTOL.G0862.1.p, MgTOL.G1022.1.p, MgTOL.G1024.1.p, MgTOL.G1144.1.p, MgTOL.G1146.1.p, MgTOL.G1147.1.p, MgTOL.G1148.1.p, MgTOL.G1153.1.p, MgTOL.G1154.1.p, MgTOL.G1155.1.p, MgTOL.G1156.1.p, MgTOL.G1…	gene01484-v1.0-hybrid.t1, gene07845-v2.0.a2-hybrid.t1, gene08221-v2.0.a2-hybrid.t1, gene33848-v1.0-hybrid.t1, gene33991-v1.0-hybrid.t1, gene34082-v1.0-hybrid.t1, gene34481-v1.0-hybrid.t1, gene34526-v1.0-hybrid.t1, gene34529-v1.0-hybrid.t1, gene34668-v1.0-hybrid.t1, gene34669-v1.0-hybrid.t1, gene34669-v1.0-hybrid.t2, gene34669-v1.0-hybrid.t3, gene34669-v1.0-hybrid.t4, gene34672-v2.0.a2-hybrid.t1, …	Glyma.05G151600.1.p, Glyma.07G100300.1.p, Glyma.07G101300.1.p, Glyma.07G101900.1.p, Glyma.08G108400.1.p, Glyma.09G174600.1.p, Glyma.09G175800.1.p, Glyma.09G176000.1.p, Glyma.09G176000.2.p, Glyma.09G176400.1.p, Glyma.09G177900.1.p, Glyma.09G256500.1.p, Glyma.09G256600.1.p, Glyma.09G263600.1.p, Glyma.10G002800.1.p, Glyma.12G118300.1.p, Glyma.14G202200.1.p, Glyma.16G139800.1.p, Glyma.16G139800.2.p, …	Gorai.003G171600.1, Gorai.004G243800.1, Gorai.005G047000.1, Gorai.006G008400.1, Gorai.006G008400.2, Gorai.006G008400.3, Gorai.006G008400.4, Gorai.006G008400.5, Gorai.006G011400.1, Gorai.006G247100.1, Gorai.006G253800.1, Gorai.009G375200.1, Gorai.009G375400.1, Gorai.009G375400.2, Gorai.009G376200.1, Gorai.009G376400.1, Gorai.009G376700.1, Gorai.009G377000.1, Gorai.009G377100.1, Gorai.009G377300.1,…	XP_010271851.1, XP_010271852.1, XP_010278101.1, XP_010278102.1, XP_010278103.1, XP_010278114.1, XP_010278115.1, XP_010278179.2, XP_019051705.1, XP_019055821.1, XP_019055822.1	XP_009759092.1, XP_009759093.1, XP_009759094.1, XP_009764888.1, XP_009764889.1, XP_009764890.1, XP_009764891.1, XP_009766783.1, XP_009766801.1, XP_009767618.1, XP_009767619.1, XP_009767620.1, XP_009767621.1, XP_009767622.1, XP_009767623.1, XP_009767624.1, XP_009767625.1, XP_009767989.1, XP_009767990.1, XP_009767991.1, XP_009767992.1, XP_009772984.1, XP_009772985.1, XP_009772986.1, XP_009772987.1,…	NP_001289448.1, NP_001289449.1, NP_001306789.1, XP_009592633.1, XP_009592634.1, XP_009604839.1, XP_009604918.1, XP_009604982.1, XP_009605043.1, XP_009605168.1, XP_009605229.1, XP_009605298.1, XP_009605358.1, XP_009605424.1, XP_009605458.1, XP_009605464.1, XP_009605476.1, XP_009612407.1, XP_009612408.1, XP_009612409.1, XP_009612411.1, XP_009612413.1, XP_009615749.1, XP_009615750.1, XP_009615751.1,…	XP_011003795.1, XP_011003796.1, XP_011003797.1, XP_011003798.1, XP_011003799.1, XP_011003802.1, XP_011003803.1, XP_011003821.1, XP_011007229.1, XP_011016054.1, XP_011016055.1, XP_011016056.1, XP_011016057.1, XP_011016070.1, XP_011016071.1, XP_011022273.1, XP_011026595.1, XP_011037341.1, XP_011040823.1, XP_011040831.1, XP_011041406.1, XP_011048493.1, XP_011048494.1, XP_011048496.1, XP_011048497.1,…	Phvul.002G197900.1.p, Phvul.002G198150.1.p, Phvul.002G204300.1.p, Phvul.002G204300.3.p, Phvul.004G081800.1.p, Phvul.004G148700.1.p, Phvul.007G278500.1.p, Phvul.008G069700.1.p, Phvul.008G249200.1.p	Solyc04g080120.1.1, Solyc06g005220.2.1, Solyc06g007280.2.1, Solyc06g007300.2.1, Solyc06g007740.1.1, Solyc06g007820.1.1, Solyc06g007850.3.1	PGSC0003DMP400006067, PGSC0003DMP400006068, PGSC0003DMP400006070, PGSC0003DMP400009174, PGSC0003DMP400010591, PGSC0003DMP400010594, PGSC0003DMP400017106, PGSC0003DMP400017107, PGSC0003DMP400017114, PGSC0003DMP400017115, PGSC0003DMP400035717, PGSC0003DMP400035718, PGSC0003DMP400035865, PGSC0003DMP400035867, PGSC0003DMP400036112, PGSC0003DMP400038105, PGSC0003DMP400038107	XP_010518883.1, XP_010518884.1, XP_010518885.1, XP_010518886.1, XP_010518887.1, XP_010518888.1, XP_010518889.1, XP_010518890.1, XP_010518891.1, XP_010518892.1, XP_010518896.1, XP_010518901.1, XP_010518903.1, XP_010518904.1, XP_010520857.1, XP_010522551.1, XP_010522552.1, XP_010522553.1, XP_010522554.1, XP_010522555.1, XP_010522556.1, XP_010522557.1, XP_010522744.1, XP_010522745.1, XP_010522746.1,…	VaccDscaff1-augustus-gene-101.18-mRNA-1, VaccDscaff1-processed-gene-101.1-mRNA-1, VaccDscaff1-snap-gene-100.33-mRNA-1, VaccDscaff1-snap-gene-110.33-mRNA-1, VaccDscaff10-augustus-gene-238.27-mRNA-1, VaccDscaff10-processed-gene-228.7-mRNA-1, VaccDscaff10-processed-gene-293.3-mRNA-1, VaccDscaff10-processed-gene-305.5-mRNA-1, VaccDscaff10-processed-gene-316.15-mRNA-1, VaccDscaff10-processed-gene-316.…	vmacro00539-RA, vmacro02633-RA, vmacro05074-RA, vmacro08315-RA, vmacro08416-RA, vmacro08433-RA, vmacro08434-RA, vmacro08467-RA, vmacro10382-RA, vmacro13717-RA, vmacro13730-RA, vmacro13771-RA, vmacro13772-RA, vmacro13797-RA, vmacro13799-RA, vmacro13800-RA, vmacro13802-RA, vmacro13803-RA, vmacro15397-RA, vmacro15413-RA, vmacro15415-RA, vmacro15513-RA, vmacro15514-RA, vmacro15544-RA	vmicro00989-RA, vmicro00991-RA, vmicro01017-RA, vmicro01018-RA, vmicro01019-RA, vmicro03574-RA, vmicro03588-RA, vmicro09136-RA, vmicro09242-RA, vmicro12774-RA, vmicro13252-RA, vmicro15278-RA, vmicro16196-RA, vmicro17542-RA, vmicro17626-RA, vmicro19519-RA, vmicro19522-RA, vmicro20835-RA, vmicro20837-RA, vmicro20840-RA, vmicro23243-RA, vmicro23767-RA	Vradi0048s00800, Vradi01g05380, Vradi06g00210	VIT_202s0033g01375.1, VIT_207s0141g00780.1, VIT_212s0028g02320.1, VIT_214s0030g02280.1, VIT_214s0081g00110.1, VIT_214s0081g00120.1, VIT_214s0081g00270.1, VIT_214s0081g00280.1
OG0000012	PSR84529, PSR84530, PSR88106, PSR96065, PSR96297, PSS04202, PSS05926, PSS09815, PSS17645, PSS17646, PSS20943, PSS28929, PSS36115	AT3G42170.1, AT3G42170.2	XP_013641520.1, XP_013642186.1, XP_013644657.2, XP_013644666.1, XP_013650865.1, XP_013657950.2, XP_013658476.1, XP_013658477.2, XP_013658503.1, XP_013661633.1, XP_013664351.1, XP_013671146.1, XP_013674151.2, XP_013674264.1, XP_013675201.1, XP_013678043.1, XP_013678046.1, XP_013678830.1, XP_013678886.1, XP_013689316.1, XP_013689748.1, XP_013689937.1, XP_013690125.1, XP_013694898.1, XP_013698564.1,…	Bol018998, Bol019034, Bol032960, Bol038326, Bol042393	EL10Ac1g01906.1, EL10Ac1g02041.1, EL10Ac2g03077.1, EL10Ac2g03078.1, EL10Ac2g03260.1, EL10Ac2g03297.1, EL10Ac2g03317.1, EL10Ac2g03555.1, EL10Ac2g03688.1, EL10Ac2g04407.1, EL10Ac3g06237.1, EL10Ac3g06515.1, EL10Ac3g06711.1, EL10Ac4g08215.1, EL10Ac4g08420.1, EL10Ac4g08561.1, EL10Ac4g08598.1, EL10Ac4g08599.1, EL10Ac4g08631.1, EL10Ac5g11270.1, EL10Ac5g11415.1, EL10Ac5g11471.1, EL10Ac5g11711.1, EL10Ac5g…	Ca_02895, Ca_18203	Cc00_g34900, Cc03_g12020, Cc04_g04520, Cc05_g09240, Cc05_g10690, Cc06_g08090, Cc10_g09900, Cc11_g13060	XP_010412443.1, XP_010415663.1, XP_010415664.1, XP_010415665.1, XP_010415666.1, XP_010417759.1, XP_010424201.1, XP_010425229.1, XP_010425789.1, XP_010426130.1, XP_010430022.1, XP_010430867.1, XP_010430907.1, XP_010430917.1, XP_010431219.1, XP_010465389.1, XP_010465391.1, XP_010468539.2, XP_010472998.1, XP_010484883.1, XP_010487284.1, XP_010487285.1, XP_010487286.1, XP_010496529.1, XP_010496858.1,…	orange1.1g001320m, orange1.1g002914m, orange1.1g002915m, orange1.1g005477m, orange1.1g005483m, orange1.1g005485m, orange1.1g007561m, orange1.1g007690m, orange1.1g015445m, orange1.1g015846m	Eucgr.B02668.1.p, Eucgr.C01383.1.p, Eucgr.C01493.1.p, Eucgr.C01635.1.p, Eucgr.C03864.1.p, Eucgr.E01324.1.p, Eucgr.F03885.1.p, Eucgr.G00282.1.p, Eucgr.G01733.1.p, Eucgr.H01031.1.p, Eucgr.K00995.1.p, Eucgr.K01194.1.p, Eucgr.K01194.2.p	MgTOL.D1086.1.p, MgTOL.H2060.1.p, MgTOL.H2060.2.p, MgTOL.H2060.3.p, MgTOL.H2060.4.p, MgTOL.H2060.5.p, MgTOL.H2060.6.p, MgTOL.H2060.7.p, MgTOL.H2060.8.p, MgTOL.K0407.1.p, MgTOL.L0534.1.p, MgTOL.L0953.1.p	gene02159-v2.0.a2-hybrid.t1, gene03470-v1.0-hybrid.t1, gene04367-v2.0.a2-hybrid.t1, gene06049-v1.0-hybrid.t1, gene07299-v1.0-hybrid.t1, gene11537-v1.0-hybrid.t1, gene12006-v1.0-hybrid.t1, gene12339-v1.0-hybrid.t1, gene15718-v2.0.a2-hybrid.t1, gene19935-v1.0-hybrid.t1, gene20214-v1.0-hybrid.t1, gene23320-v1.0-hybrid.t1, gene23693-v1.0-hybrid.t1, gene25378-v1.0-hybrid.t1, gene26253-v1.0-hybrid.t1, …	Glyma.01G109400.1.p, Glyma.01G116200.1.p, Glyma.02G167100.1.p, Glyma.02G181400.1.p, Glyma.02G191400.1.p, Glyma.03G044800.1.p, Glyma.03G061600.1.p, Glyma.03G062000.1.p, Glyma.03G062200.1.p, Glyma.03G062400.1.p, Glyma.03G071000.1.p, Glyma.03G093900.1.p, Glyma.03G108400.1.p, Glyma.04G111100.1.p, Glyma.04G120300.1.p, Glyma.04G127700.1.p, Glyma.04G179000.1.p, Glyma.05G009300.1.p, Glyma.05G095700.1.p, …	Gorai.001G170000.1, Gorai.001G220000.1, Gorai.002G131300.1, Gorai.002G224400.1, Gorai.002G232100.1, Gorai.003G080400.1, Gorai.003G082400.1, Gorai.004G107300.1, Gorai.004G107300.2, Gorai.004G119900.1, Gorai.004G207100.1, Gorai.004G271300.1, Gorai.004G271300.2, Gorai.005G007800.1, Gorai.005G011200.1, Gorai.005G104500.1, Gorai.005G140200.1, Gorai.006G000800.1, Gorai.006G141300.1, Gorai.007G001000.1,…	XP_010241568.1, XP_010241570.1, XP_010241571.1, XP_010241573.1, XP_010242103.1, XP_010244165.1, XP_010247968.1, XP_010250193.1, XP_010253168.1, XP_010253169.1, XP_010253170.1, XP_010256080.1, XP_010256081.1, XP_010256082.1, XP_010257192.1, XP_010265497.1, XP_010265968.1, XP_010266972.1, XP_010272686.1, XP_010273438.1, XP_010273439.1, XP_010273441.1, XP_010274626.1, XP_010277695.1, XP_019056184.1,…	XP_009757221.1, XP_009757222.1, XP_009757224.1, XP_009757583.1, XP_009757855.1, XP_009757861.1, XP_009757867.1, XP_009759187.1, XP_009761601.1, XP_009761602.1, XP_009762657.1, XP_009762687.1, XP_009763023.1, XP_009763136.1, XP_009763484.1, XP_009764185.1, XP_009765425.1, XP_009766487.1, XP_009766998.1, XP_009767703.1, XP_009767846.1, XP_009767890.1, XP_009768907.1, XP_009769155.1, XP_009769521.1,…	XP_009590167.1, XP_009590169.1, XP_009594303.1, XP_009594305.1, XP_009595729.1, XP_009599083.1, XP_009600782.1, XP_009600783.1, XP_009601850.1, XP_009604433.1, XP_009605438.1, XP_009608078.1, XP_009608079.1, XP_009610280.1, XP_009610281.1, XP_009610282.1, XP_009613691.1, XP_009613825.1, XP_009619485.1, XP_009621122.1, XP_009624222.1, XP_009624230.1, XP_009624235.1, XP_009626477.1, XP_009631480.1,…	XP_011007700.1, XP_011007701.1, XP_011007702.1, XP_011007703.1, XP_011007704.1, XP_011007705.1, XP_011007706.1, XP_011007707.1, XP_011007708.1, XP_011008584.1, XP_011014817.1, XP_011017829.1, XP_011017830.1, XP_011044575.1, XP_011044576.1, XP_011044850.1, XP_011044851.1, XP_011044852.1, XP_011044853.1, XP_011044854.1, XP_011045538.1, XP_011045539.1, XP_011045541.1		Solyc00g006483.1.1, Solyc00g006487.1.1, Solyc00g007225.1.1, Solyc01g010937.1.1, Solyc01g049975.1.1, Solyc02g026085.1.1, Solyc03g046290.1.1, Solyc03g051625.1.1, Solyc03g058405.1.1, Solyc03g063161.1.1, Solyc03g063563.1.1, Solyc03g063567.1.1, Solyc03g116840.2.1, Solyc04g015635.1.1, Solyc04g026055.1.1, Solyc04g026057.1.1, Solyc04g049185.1.1, Solyc04g050578.1.1, Solyc04g051283.1.1, Solyc04g051393.1.1,…	PGSC0003DMP400005242, PGSC0003DMP400028707, PGSC0003DMP400028708, PGSC0003DMP400028709, PGSC0003DMP400029097, PGSC0003DMP400030551, PGSC0003DMP400030562, PGSC0003DMP400034419, PGSC0003DMP400036796, PGSC0003DMP400036797, PGSC0003DMP400036798, PGSC0003DMP400036899, PGSC0003DMP400040986, PGSC0003DMP400044092, PGSC0003DMP400054383, PGSC0003DMP400060176, PGSC0003DMP400062425	XP_010520572.1, XP_010521534.1, XP_010527601.1, XP_010527738.1, XP_010527739.1, XP_010530487.1, XP_010532458.1, XP_010532459.1, XP_010534669.1, XP_010534728.1, XP_010535019.1, XP_010535246.1, XP_010535860.1, XP_010541713.1, XP_010541714.1, XP_010544489.1, XP_010548831.1, XP_010549198.1, XP_010551474.1, XP_010551476.1, XP_010551477.1, XP_010556070.1, XP_010559214.1, XP_019057783.1	VaccDscaff36-augustus-gene-189.27-mRNA-1		vmicro19780-RA, vmicro23326-RA	Vradi07g08050	VIT_209s0002g07340.1, VIT_211s0016g05750.1, VIT_211s0016g05750.2, VIT_211s0016g05750.3, VIT_212s0142g00390.1, VIT_219s0014g00320.1, VIT_219s0014g00320.2, VIT_219s0014g00320.3, VIT_219s0014g00320.4, VIT_219s0014g00320.5, VIT_219s0014g00320.6, VIT_219s0014g00320.7
OG0000013	PSR86437, PSR89823, PSR92679, PSR95596, PSR98734, PSR98735, PSR98736, PSR98737, PSR98738, PSR98739, PSR98744, PSS02613, PSS04922, PSS04923, PSS04948, PSS28909, PSS28910, PSS28921, PSS28922, PSS28923, PSS28924	AT1G01980.1, AT1G11770.1, AT1G26380.1, AT1G26390.1, AT1G26400.1, AT1G26410.1, AT1G26420.1, AT1G30760.1, AT1G30760.2, AT2G34790.1, AT4G20800.1, AT4G20820.1, AT4G20830.1, AT4G20830.2, AT4G20840.1, AT4G20860.1, AT5G44360.1, AT5G44360.2, AT5G44380.2, AT5G44390.1, AT5G44400.1, AT5G44410.1, AT5G44440.1, AT5G44440.2	XP_013642083.1, XP_013644589.1, XP_013646502.1, XP_013646503.1, XP_013655200.2, XP_013655201.1, XP_013655202.1, XP_013655203.2, XP_013662128.1, XP_013662423.1, XP_013665674.1, XP_013667336.1, XP_013668699.1, XP_013669229.1, XP_013671119.1, XP_013671122.1, XP_013671123.1, XP_013682090.1, XP_013685675.1, XP_013685690.1, XP_013692041.1, XP_013693401.1, XP_013696024.1, XP_013698363.1, XP_013703405.1,…	Bol006383, Bol006384, Bol006385, Bol006388, Bol006389, Bol006590, Bol011927, Bol024330, Bol024331, Bol024949, Bol024952, Bol027388, Bol028359, Bol028360, Bol028361, Bol028363, Bol028365, Bol028392, Bol031324, Bol036628, Bol037842	EL10Ac1g01505.1, EL10Ac3g07040.1, EL10Ac3g07044.1, EL10Ac3g07050.1, EL10Ac3g07063.1, EL10Ac4g09467.1, EL10Ac5g10994.1, EL10Ac7g16449.1, EL10Ac7g16465.1, EL10As5g23500.1	Ca_05185, Ca_05186, Ca_05187, Ca_05188, Ca_05189, Ca_05202, Ca_08022, Ca_08024, Ca_08027, Ca_08030, Ca_08034, Ca_08035, Ca_19681, Ca_19682, Ca_20520, Ca_22029	Cc00_g22750, Cc00_g25380, Cc02_g14470, Cc03_g15260, Cc03_g15270, Cc03_g15280, Cc03_g15300, Cc05_g04490, Cc05_g06360, Cc07_g20340, Cc07_g20360, Cc09_g07170, Cc09_g07180, Cc09_g07190, Cc09_g07210, Cc09_g07240, Cc09_g07380, Cc09_g07390, Cc09_g07410, Cc09_g07420, Cc09_g07430, Cc09_g07440, Cc09_g07450, Cc09_g07460, Cc09_g07470, Cc09_g07480, Cc09_g07490	XP_010434264.1, XP_010434265.1, XP_010434267.1, XP_010434269.1, XP_010434270.1, XP_010434272.1, XP_010439555.1, XP_010439560.1, XP_010439562.1, XP_010439563.1, XP_010439567.1, XP_010441889.1, XP_010441891.1, XP_010441892.1, XP_010441893.1, XP_010441894.1, XP_010449148.1, XP_010449149.1, XP_010449152.1, XP_010449155.1, XP_010449156.1, XP_010449159.1, XP_010449160.1, XP_010460312.1, XP_010460314.1,…	orange1.1g008779m, orange1.1g009115m, orange1.1g009286m, orange1.1g009297m, orange1.1g009342m, orange1.1g009399m, orange1.1g009485m, orange1.1g009727m, orange1.1g015646m, orange1.1g019526m, orange1.1g021166m, orange1.1g027960m, orange1.1g035812m, orange1.1g036220m, orange1.1g037020m, orange1.1g037058m, orange1.1g038259m, orange1.1g039163m, orange1.1g040700m, orange1.1g040771m, orange1.1g041546m, …	Eucgr.D00070.1.p, Eucgr.D00071.1.p, Eucgr.D00073.1.p, Eucgr.D00074.1.p, Eucgr.D00075.1.p, Eucgr.D00076.1.p, Eucgr.D00077.1.p, Eucgr.D00078.1.p, Eucgr.D00082.1.p, Eucgr.D00084.1.p, Eucgr.D00085.1.p, Eucgr.D00086.1.p, Eucgr.D00088.1.p, Eucgr.D00089.1.p, Eucgr.D01003.1.p, Eucgr.D01004.1.p, Eucgr.D01005.1.p, Eucgr.D01006.1.p, Eucgr.D01008.1.p, Eucgr.D01011.1.p, Eucgr.D01053.1.p, Eucgr.D01614.1.p, Euc…	MgTOL.C0847.1.p, MgTOL.E0815.1.p, MgTOL.G1232.1.p, MgTOL.H1308.1.p, MgTOL.H1309.1.p, MgTOL.H1310.1.p, MgTOL.K0459.1.p, MgTOL.M0518.1.p, MgTOL.M0519.1.p, MgTOL.M0558.1.p, MgTOL.M0559.1.p, MgTOL.M2004.1.p, MgTOL.M2005.1.p, MgTOL.M2007.1.p, MgTOL.M2008.1.p, MgTOL.M2009.1.p, MgTOL.M2011.1.p, MgTOL.M2012.1.p, MgTOL.O0191.1.p, MgTOL.O0193.1.p	gene20131-v1.0-hybrid.t1, gene20132-v1.0-hybrid.t1, gene20156-v1.0-hybrid.t1, gene20160-v1.0-hybrid.t1, gene20161-v1.0-hybrid.t1, gene20163-v1.0-hybrid.t1, gene20166-v1.0-hybrid.t1, gene20167-v1.0-hybrid.t1, gene20169-v2.0.a2-hybrid.t1, gene20176-v1.0-hybrid.t1, gene20179-v1.0-hybrid.t1, gene36200-v2.0.a2-hybrid.t1	Glyma.02G167300.1.p, Glyma.04G113300.1.p, Glyma.04G113400.1.p, Glyma.04G113500.1.p, Glyma.04G113600.1.p, Glyma.05G122000.1.p, Glyma.05G124800.1.p, Glyma.05G124900.1.p, Glyma.05G125000.1.p, Glyma.05G125200.1.p, Glyma.05G125600.1.p, Glyma.05G125800.1.p, Glyma.05G125900.1.p, Glyma.06G321500.1.p, Glyma.06G321600.1.p, Glyma.07G190000.1.p, Glyma.08G059000.1.p, Glyma.08G059100.1.p, Glyma.08G079900.1.p, …	Gorai.004G168300.1, Gorai.005G023500.1, Gorai.005G023600.1, Gorai.005G023800.1, Gorai.005G023900.1, Gorai.005G024000.1, Gorai.005G024100.1, Gorai.005G024300.1, Gorai.005G024500.1, Gorai.005G024600.1, Gorai.005G024700.1, Gorai.005G121800.1, Gorai.005G121900.1, Gorai.006G197300.1, Gorai.006G197400.1, Gorai.006G225100.1, Gorai.007G011000.1, Gorai.008G278700.1, Gorai.008G278800.1, Gorai.008G278900.1,…	XP_010250637.1, XP_010261629.1, XP_010261630.1, XP_010261631.1, XP_010261633.2, XP_010275367.1, XP_010276872.1, XP_019053801.1, XP_019053812.1	XP_009760106.1, XP_009764767.1, XP_009774861.1, XP_009776984.1, XP_009777853.1, XP_009780565.1, XP_009787052.1, XP_009791203.1, XP_009795337.1, XP_009795338.1, XP_009796990.1, XP_009803657.1	XP_009595493.2, XP_009596049.1, XP_009598364.1, XP_009613445.1, XP_009615787.1, XP_009619964.1, XP_009624111.1, XP_009627147.1, XP_009630062.1, XP_018631470.1, XP_018634525.1, XP_033508429.1	XP_011004888.1, XP_011005328.1, XP_011005329.1, XP_011005332.1, XP_011005333.1, XP_011005454.1, XP_011005993.1, XP_011005994.1, XP_011005995.1, XP_011006000.1, XP_011006001.1, XP_011006002.1, XP_011006004.1, XP_011006005.1, XP_011006006.1, XP_011006007.1, XP_011006008.1, XP_011006009.1, XP_011006011.1, XP_011006015.1, XP_011006016.1, XP_011006017.1, XP_011013628.1, XP_011013633.1, XP_011013934.1,…	Phvul.002G198800.1.p, Phvul.002G199000.1.p, Phvul.002G199100.1.p, Phvul.002G199200.1.p, Phvul.002G199300.1.p, Phvul.002G199500.1.p, Phvul.002G199600.1.p, Phvul.002G199700.1.p, Phvul.002G199800.1.p, Phvul.002G199900.1.p, Phvul.002G200000.1.p, Phvul.002G200066.1.p, Phvul.002G200132.1.p, Phvul.002G200200.1.p, Phvul.002G200300.1.p, Phvul.002G200400.1.p, Phvul.002G200600.1.p, Phvul.002G200700.1.p, Phv…	Solyc02g022850.1.1, Solyc02g069690.1.1, Solyc02g070060.1.1, Solyc02g070070.1.1, Solyc02g070090.1.1, Solyc02g070110.1.1, Solyc02g070170.1.1, Solyc02g070180.2.1, Solyc02g070200.2.1, Solyc02g081220.2.1, Solyc06g065060.1.1, Solyc06g065070.1.1, Solyc09g072660.3.1, Solyc10g054540.1.1, Solyc10g054550.1.1	PGSC0003DMP400029233, PGSC0003DMP400031346, PGSC0003DMP400036588, PGSC0003DMP400036589, PGSC0003DMP400036590, PGSC0003DMP400036592, PGSC0003DMP400036593, PGSC0003DMP400036719, PGSC0003DMP400036720, PGSC0003DMP400036722, PGSC0003DMP400036723, PGSC0003DMP400042020, PGSC0003DMP400054573, PGSC0003DMP400054574, PGSC0003DMP400054575, PGSC0003DMP400054576, PGSC0003DMP400057918, PGSC0003DMP400061451	XP_010519042.1, XP_010519048.1, XP_010529355.1, XP_010537251.1, XP_010537263.1, XP_010537313.1, XP_010537325.1, XP_010537531.1, XP_010537539.1, XP_010538655.1, XP_010540643.1, XP_010556147.1, XP_019057242.1	VaccDscaff11-augustus-gene-14.26-mRNA-1, VaccDscaff11-processed-gene-246.6-mRNA-1, VaccDscaff11-processed-gene-246.7-mRNA-1, VaccDscaff11-processed-gene-246.8-mRNA-1, VaccDscaff11-processed-gene-247.15-mRNA-1, VaccDscaff11-processed-gene-247.2-mRNA-1, VaccDscaff11-processed-gene-247.6-mRNA-1, VaccDscaff11-processed-gene-248.0-mRNA-1, VaccDscaff11-processed-gene-248.2-mRNA-1, VaccDscaff11-processe…	vmacro03357-RA, vmacro03358-RA, vmacro03359-RA, vmacro03437-RA, vmacro03438-RA, vmacro03439-RA, vmacro03474-RA	vmicro00368-RA, vmicro00369-RA, vmicro00370-RA, vmicro00371-RA, vmicro00373-RA, vmicro00375-RA, vmicro00376-RA, vmicro00377-RA, vmicro00378-RA, vmicro00379-RA, vmicro02128-RA, vmicro17408-RA, vmicro17409-RA, vmicro17410-RA, vmicro17411-RA, vmicro17413-RA, vmicro17414-RA, vmicro19709-RA	Vradi0048s00090, Vradi0048s00120, Vradi0048s00130, Vradi0048s00140, Vradi0048s00150, Vradi0048s00180, Vradi0048s00190, Vradi0048s00200, Vradi0048s00220, Vradi0048s00230, Vradi0048s00410, Vradi0048s00560, Vradi0048s00580, Vradi0048s00600, Vradi0048s00620, Vradi0048s00730, Vradi0158s00300, Vradi07g09270, Vradi07g09280, Vradi07g09780, Vradi07g15730, Vradi07g16770, Vradi10g05950	VIT_203s0017g01420.1, VIT_203s0017g01470.1, VIT_203s0017g01490.1, VIT_203s0017g01577.1, VIT_210s0003g04730.1, VIT_210s0003g05390.1, VIT_210s0003g05415.1, VIT_210s0003g05420.1, VIT_210s0003g05450.1, VIT_210s0003g05470.1, VIT_210s0003g05550.1, VIT_210s0003g05570.1, VIT_210s0003g05580.1, VIT_210s0003g05615.1, VIT_210s0003g05620.1, VIT_212s0028g01770.1, VIT_212s0028g01780.1, VIT_212s0028g01790.1
OG0000014	PSR86087, PSS07980, PSS08363, PSS36204, PSS36257		XP_013645254.1, XP_013645285.1, XP_013645405.1, XP_013645800.1, XP_013657954.1, XP_013658119.1, XP_013658598.1, XP_013658602.1, XP_013658640.1, XP_013658650.1, XP_013665121.1, XP_013668607.1, XP_013668609.1, XP_013669160.1, XP_013669365.1, XP_013672513.1, XP_013673784.1, XP_013674393.1, XP_013674504.1, XP_013679185.1, XP_013679815.1, XP_013689015.2, XP_013689201.1, XP_013690058.1, XP_013700581.1,…		EL10Ac1g01009.1, EL10Ac1g01652.1, EL10Ac2g02797.1, EL10Ac2g03196.1, EL10Ac3g06225.1, EL10Ac3g06534.1, EL10Ac3g06778.1, EL10Ac3g07170.1, EL10Ac3g07200.1, EL10Ac4g09008.1, EL10Ac4g09427.1, EL10Ac5g11363.1, EL10Ac6g14842.1, EL10Ac6g15102.1, EL10Ac6g15696.1, EL10Ac7g16944.1, EL10Ac8g19283.1, EL10Ac9g21228.1	Ca_23342	Cc00_g32120, Cc06_g05280	XP_010412414.1, XP_010416812.1, XP_010418984.1, XP_010419135.1, XP_010419216.1, XP_010423165.1, XP_010424302.1, XP_010424680.1, XP_010425475.1, XP_010436806.1, XP_010445779.1, XP_010462665.1, XP_010462845.1, XP_010463087.1, XP_010463119.1, XP_010468682.1, XP_010471196.1, XP_010474029.1, XP_010474098.1, XP_010480762.1, XP_010480765.1, XP_010480766.1, XP_010481052.1, XP_010489977.1, XP_010490457.1,…	orange1.1g036396m, orange1.1g037253m, orange1.1g039034m, orange1.1g039900m, orange1.1g041004m, orange1.1g041392m, orange1.1g041412m, orange1.1g043406m, orange1.1g045486m, orange1.1g047541m, orange1.1g047947m	Eucgr.B01039.1.p, Eucgr.C01993.1.p, Eucgr.E03230.1.p, Eucgr.F02285.1.p, Eucgr.H02766.1.p, Eucgr.H03782.1.p, Eucgr.I00138.1.p, Eucgr.K00680.1.p, Eucgr.K01505.1.p, Eucgr.K02810.1.p	MgTOL.G1084.1.p, MgTOL.O0011.1.p	gene02184-v1.0-hybrid.t1, gene02233-v1.0-hybrid.t1, gene03190-v1.0-hybrid.t1, gene04979-v1.0-hybrid.t1, gene05934-v2.0.a2-hybrid.t1, gene10507-v1.0-hybrid.t1, gene18395-v1.0-hybrid.t1, gene22736-v1.0-hybrid.t1, gene25398-v1.0-hybrid.t1, gene36123-v2.0.a2-hybrid.t1, gene36536-v2.0.a2-hybrid.t1, gene36674-v2.0.a2-hybrid.t1, gene37494-v2.0.a2-hybrid.t1, gene37686-v2.0.a2-hybrid.t1, gene37744-v2.0.a2…	Glyma.01G069800.1.p, Glyma.01G129900.1.p, Glyma.02G180600.1.p, Glyma.02G195200.1.p, Glyma.02G210200.1.p, Glyma.03G126500.1.p, Glyma.03G195100.1.p, Glyma.04G138800.1.p, Glyma.04G160200.1.p, Glyma.04G175500.1.p, Glyma.05G062600.1.p, Glyma.06G071700.1.p, Glyma.06G180800.1.p, Glyma.06G286300.1.p, Glyma.06G293000.1.p, Glyma.07G070100.1.p, Glyma.07G094300.1.p, Glyma.07G094600.1.p, Glyma.07G105100.1.p, …	Gorai.004G150100.1, Gorai.005G179300.1, Gorai.007G344200.1, Gorai.008G098500.1, Gorai.009G327600.1, Gorai.010G130900.1, Gorai.012G026000.1	XP_010241041.1, XP_010241277.1, XP_010241539.1, XP_010242385.1, XP_010242638.1, XP_010243277.1, XP_010243657.1, XP_010247565.1, XP_010248271.1, XP_010249415.1, XP_010249465.1, XP_010250376.1, XP_010251928.1, XP_010252427.1, XP_010252993.1, XP_010255606.1, XP_010257807.1, XP_010260173.1, XP_010260889.1, XP_010263943.1, XP_010268351.1, XP_010269385.1, XP_010270480.1, XP_010271259.1, XP_010271575.1,…	XP_009757049.1, XP_009757649.1, XP_009758109.1, XP_009758328.1, XP_009758717.1, XP_009759828.1, XP_009760002.1, XP_009760141.1, XP_009761008.1, XP_009761248.1, XP_009761379.1, XP_009761875.1, XP_009762216.1, XP_009762407.1, XP_009762519.1, XP_009762739.1, XP_009763071.1, XP_009763244.1, XP_009763850.1, XP_009763929.1, XP_009764036.1, XP_009764117.1, XP_009764221.1, XP_009765169.1, XP_009765467.1,…	XP_009587922.1, XP_009588116.1, XP_009588195.1, XP_009588362.1, XP_009588812.1, XP_009589508.1, XP_009590240.1, XP_009591430.1, XP_009591635.1, XP_009591843.1, XP_009592340.1, XP_009592608.1, XP_009592770.1, XP_009593383.1, XP_009593900.1, XP_009595761.1, XP_009596365.1, XP_009597446.1, XP_009598867.1, XP_009600622.1, XP_009601027.2, XP_009601028.1, XP_009602511.1, XP_009602905.1, XP_009602926.1,…	XP_011004250.1, XP_011009084.1, XP_011010084.1, XP_011015916.1, XP_011022266.1, XP_011033354.1, XP_011047621.1	Phvul.001G088500.1.p, Phvul.001G110900.1.p, Phvul.009G096700.2.p, Phvul.L001981.1.p	Solyc00g075030.3.1, Solyc02g065260.3.1, Solyc03g059316.1.1, Solyc04g015475.1.1, Solyc07g040695.1.1, Solyc10g009590.3.1	PGSC0003DMP400009064, PGSC0003DMP400015199, PGSC0003DMP400023250, PGSC0003DMP400023255, PGSC0003DMP400025501, PGSC0003DMP400034457, PGSC0003DMP400037950, PGSC0003DMP400038130, PGSC0003DMP400039258, PGSC0003DMP400061827, PGSC0003DMP400063418, PGSC0003DMP400066558, PGSC0003DMP400068333, PGSC0003DMP400068970, PGSC0003DMP400069238	XP_010519154.1, XP_010519698.1, XP_010520325.1, XP_010520621.1, XP_010520677.1, XP_010520678.1, XP_010520985.1, XP_010521359.1, XP_010525445.1, XP_010525446.1, XP_010527535.1, XP_010529992.1, XP_010530832.1, XP_010531644.1, XP_010532340.1, XP_010533316.1, XP_010533779.1, XP_010534708.1, XP_010535249.1, XP_010539135.1, XP_010539182.1, XP_010541206.1, XP_010541252.1, XP_010542100.1, XP_010542101.1,…	VaccDscaff27-processed-gene-164.14-mRNA-1, VaccDscaff31-snap-gene-139.24-mRNA-1, VaccDscaff47-snap-gene-10.24-mRNA-1	vmacro02334-RA, vmacro04211-RA, vmacro08840-RA, vmacro17778-RA	vmicro20992-RA	Vradi0146s00170, Vradi01g13290, Vradi07g16470, Vradi09g09180	VIT_205s0020g03560.1, VIT_205s0094g00350.1, VIT_214s0030g02260.1, VIT_218s0117g00190.1
OG0000015	PSR90906, PSR92451, PSR93126, PSS07218, PSS08268, PSS08269, PSS08381, PSS11497, PSS14347, PSS18203, PSS19280, PSS26737, PSS26886, PSS28569, PSS34880	AT1G43260.1, AT1G79740.1, AT1G79740.2, AT1G79740.3, AT1G79740.4, AT3G13010.1, AT3G13020.1, AT3G13030.1, AT3G13030.2, AT3G13030.3, AT3G13030.4, AT3G13030.5, AT3G17450.1, AT3G17450.2, AT3G22220.1, AT3G22220.2, AT3G22220.3, AT3G22220.4, AT4G15020.1, AT4G15020.2, AT5G31412.1, AT5G33406.1	XP_013643848.2, XP_013652048.1, XP_013654232.1, XP_013657638.1, XP_013662188.1, XP_013668445.1, XP_013668446.1, XP_013673204.2, XP_013687103.1, XP_013687636.1, XP_013689445.1, XP_013693666.1, XP_013694409.1, XP_013694432.1, XP_013709834.1, XP_013710194.1, XP_013725116.1, XP_013727203.1, XP_013730374.1, XP_013736778.1, XP_013745173.1, XP_013745589.1, XP_013749617.2, XP_013749882.1, XP_013749886.1,…	Bol005488, Bol009278, Bol010248, Bol022038, Bol033140, Bol035502, Bol035503	EL10Ac2g03067.1, EL10Ac2g03308.1, EL10Ac2g03309.1, EL10Ac2g04713.1, EL10Ac3g05358.1, EL10Ac3g06226.1, EL10Ac3g06256.1, EL10Ac3g07216.1, EL10Ac4g08497.1, EL10Ac4g08562.1, EL10Ac5g11478.1, EL10Ac5g11570.1, EL10Ac5g11571.1, EL10Ac5g11764.1, EL10Ac5g12068.1, EL10Ac5g12240.1, EL10Ac6g14817.1, EL10Ac6g15176.1, EL10Ac7g16649.1, EL10Ac7g16653.1, EL10Ac7g16654.1, EL10Ac7g17858.1, EL10Ac7g18160.1, EL10Ac9g…	Ca_13317, Ca_18580	Cc00_g01940, Cc02_g02000, Cc02_g07520, Cc02_g33540, Cc03_g00140, Cc03_g02910, Cc03_g13100, Cc07_g04140, Cc08_g13130, Cc11_g02880, Cc11_g02970, Cc11_g03290	XP_010417799.1, XP_010417800.1, XP_010417801.1, XP_010417802.1, XP_010417803.1, XP_010418863.1, XP_010420938.1, XP_010425286.1, XP_010435006.1, XP_010436328.1, XP_010436496.1, XP_010440360.1, XP_010445192.1, XP_010446203.1, XP_010456816.1, XP_010465091.1, XP_010465092.1, XP_010465096.1, XP_010465097.1, XP_010465098.1, XP_010465099.1, XP_010466491.1, XP_010466492.1, XP_010466494.1, XP_010468240.1,…	orange1.1g004786m, orange1.1g006665m, orange1.1g043736m, orange1.1g044693m, orange1.1g047254m, orange1.1g047855m	Eucgr.B02527.1.p, Eucgr.B02527.2.p, Eucgr.B02527.3.p, Eucgr.B02527.4.p, Eucgr.B02527.5.p, Eucgr.F04058.1.p	MgTOL.N2140.1.p	gene03926-v2.0.a2-hybrid.t1, gene13122-v2.0.a2-hybrid.t1, gene13122-v2.0.a2-hybrid.t2, gene24165-v1.0-hybrid.t1, gene24341-v2.0.a2-hybrid.t1, gene24341-v2.0.a2-hybrid.t2, gene26335-v1.0-hybrid.t1, gene26335-v1.0-hybrid.t2, gene34721-v1.0-hybrid.t1, gene36751-v2.0.a2-hybrid.t1, gene36751-v2.0.a2-hybrid.t2, gene36751-v2.0.a2-hybrid.t3, gene36751-v2.0.a2-hybrid.t4, gene36751-v2.0.a2-hybrid.t5, gene3…	Glyma.01G096900.1.p, Glyma.01G121600.1.p, Glyma.02G159600.1.p, Glyma.02G163000.1.p, Glyma.02G172500.1.p, Glyma.02G193100.1.p, Glyma.03G080400.1.p, Glyma.04G108300.1.p, Glyma.04G114900.1.p, Glyma.04G117600.1.p, Glyma.04G135600.1.p, Glyma.04G163700.1.p, Glyma.04G175000.1.p, Glyma.05G100300.1.p, Glyma.06G108300.1.p, Glyma.06G214000.1.p, Glyma.06G219500.1.p, Glyma.06G222200.1.p, Glyma.06G230700.1.p, …	Gorai.001G093000.1, Gorai.001G125800.1, Gorai.001G146900.1, Gorai.002G112900.1, Gorai.002G161200.1, Gorai.004G121100.1, Gorai.005G223200.1, Gorai.005G223300.1, Gorai.007G113800.1, Gorai.007G179100.1, Gorai.007G268400.1, Gorai.008G135400.1, Gorai.008G135400.2, Gorai.008G135400.3, Gorai.009G365600.1, Gorai.010G071800.1, Gorai.010G104400.1, Gorai.011G148700.1, Gorai.011G164900.1, Gorai.013G021900.1,…	XP_010244177.1, XP_010244179.1, XP_010245500.1, XP_010246706.1, XP_010247476.1, XP_010247484.1, XP_010247489.1, XP_010247496.1, XP_010248064.1, XP_010256841.1, XP_010256842.1, XP_010256843.1, XP_010261476.1, XP_010261477.1, XP_010261478.1, XP_010261479.1, XP_010262570.1, XP_010266650.1, XP_010266651.1, XP_010266652.1, XP_010267049.1, XP_010267050.1, XP_010267051.1, XP_010267052.1, XP_010267365.1,…	XP_009757041.1, XP_009757741.1, XP_009757742.1, XP_009757743.1, XP_009757744.1, XP_009758152.1, XP_009758651.1, XP_009758652.1, XP_009759952.1, XP_009760635.1, XP_009763280.1, XP_009763341.1, XP_009764923.1, XP_009765911.1, XP_009767424.1, XP_009767680.1, XP_009768745.1, XP_009768746.1, XP_009768906.1, XP_009770219.1, XP_009770644.1, XP_009770766.1, XP_009770886.1, XP_009771642.1, XP_009771928.1,…	XP_009588143.1, XP_009589810.1, XP_009590669.1, XP_009592335.1, XP_009592856.1, XP_009594596.1, XP_009595045.1, XP_009595046.1, XP_009595047.1, XP_009595048.1, XP_009595049.1, XP_009596084.1, XP_009596829.1, XP_009596862.1, XP_009596863.1, XP_009596864.1, XP_009596865.1, XP_009599179.1, XP_009599664.1, XP_009599665.1, XP_009599910.2, XP_009605178.1, XP_009605189.1, XP_009606368.2, XP_009609966.1,…	XP_011000637.1, XP_011000638.1, XP_011001694.1, XP_011001940.1, XP_011002639.1, XP_011003047.1, XP_011004402.1, XP_011004459.1, XP_011004460.1, XP_011005685.1, XP_011005697.1, XP_011005947.1, XP_011010809.1, XP_011016217.1, XP_011016670.1, XP_011018239.1, XP_011018240.1, XP_011021446.1, XP_011031263.1, XP_011031264.1, XP_011031265.1, XP_011031266.1, XP_011031267.1, XP_011032971.1, XP_011032972.1,…	Phvul.003G259800.1.p, Phvul.004G082901.1.p, Phvul.008G207600.1.p, Phvul.011G186700.1.p	Solyc01g020480.1.1, Solyc01g020490.1.1, Solyc03g007510.3.1, Solyc06g030510.3.1, Solyc08g007470.2.1, Solyc08g021970.1.1, Solyc08g021980.1.1, Solyc09g005650.1.1, Solyc09g005660.3.1, Solyc09g005670.2.1, Solyc09g012050.1.1	PGSC0003DMP400007915, PGSC0003DMP400007916, PGSC0003DMP400007917, PGSC0003DMP400014415, PGSC0003DMP400016016, PGSC0003DMP400016017, PGSC0003DMP400022082, PGSC0003DMP400022083, PGSC0003DMP400022084, PGSC0003DMP400022085, PGSC0003DMP400030482, PGSC0003DMP400052658, PGSC0003DMP400052659	XP_010522304.1, XP_010524605.1, XP_010524606.1, XP_010524608.1, XP_010525164.1, XP_010525165.1, XP_010525166.1, XP_010525167.1, XP_010525168.1, XP_010525599.1, XP_010527513.1, XP_010527514.1, XP_010527515.1, XP_010527516.1, XP_010527517.1, XP_010527519.1, XP_010527565.1, XP_010532512.1, XP_010536530.1, XP_010536532.1, XP_010539477.1, XP_010539480.1, XP_010540162.1, XP_010541238.1, XP_010543776.1,…	VaccDscaff1-snap-gene-334.38-mRNA-1, VaccDscaff20-snap-gene-142.18-mRNA-1, VaccDscaff27-snap-gene-75.29-mRNA-1, VaccDscaff28-processed-gene-35.18-mRNA-1, VaccDscaff29-snap-gene-47.31-mRNA-1, VaccDscaff3-snap-gene-68.33-mRNA-1	vmacro06584-RA, vmacro08604-RA, vmacro18724-RA	vmicro00190-RA, vmicro07598-RA, vmicro09189-RA	Vradi0183s00130, Vradi03g08240, Vradi0401s00010, Vradi04g01250, Vradi05g19570, Vradi07g06880	VIT_205s0020g00790.1, VIT_209s0054g01640.1, VIT_213s0019g02030.1, VIT_216s0050g02440.1, VIT_216s0050g02440.2, VIT_216s0050g02440.3
OG0000016	PSR95651, PSR95653, PSR96326, PSR96327, PSR96329, PSR98078, PSS05790, PSS06298, PSS06299, PSS16252, PSS16253, PSS24732, PSS24733	AT1G65790.1, AT1G65790.2, AT1G65790.3, AT1G65800.1, AT1G65800.2, AT3G12000.1, AT4G21380.1, AT4G21380.2, AT4G27290.1, AT4G27290.2, AT5G39370.1	XP_013671590.1, XP_013675630.1, XP_013683763.1, XP_013686713.1, XP_013695739.1, XP_013701045.1, XP_013705446.1, XP_013706490.1, XP_013722375.2, XP_013722430.2, XP_013724354.1, XP_013734858.1, XP_013741574.1, XP_022544794.1, XP_022544795.1, XP_022558648.1, XP_022559807.1, XP_022559808.1, XP_022559809.1, XP_022560648.1, XP_022560649.1, XP_022562158.1, XP_022568282.1, XP_022573459.1	Bol013055, Bol042328	EL10Ac8g19961.1, EL10Ac9g21167.1, EL10Ac9g22890.1	Ca_00217, Ca_00218, Ca_00219, Ca_06934, Ca_19896, Ca_19901, Ca_19902, Ca_20815, Ca_20818, Ca_21803, Ca_21804, Ca_22013	Cc02_g12030, Cc02_g12060, Cc05_g12860, Cc05_g12870, Cc05_g12890, Cc05_g12960, Cc11_g05110, Cc11_g05120, Cc11_g05150, Cc11_g05160	XP_010415122.1, XP_010424597.2, XP_010433385.1, XP_010434187.1, XP_010439485.1, XP_010445100.2, XP_010448157.1, XP_010449073.1, XP_010456921.1, XP_010467863.1, XP_010498398.2, XP_019084252.1	orange1.1g002969m, orange1.1g003254m, orange1.1g003272m, orange1.1g003391m, orange1.1g003832m, orange1.1g004264m, orange1.1g004521m, orange1.1g004674m, orange1.1g005206m, orange1.1g005236m, orange1.1g005400m, orange1.1g005669m, orange1.1g005907m, orange1.1g005933m, orange1.1g006563m, orange1.1g006575m, orange1.1g006716m, orange1.1g006837m, orange1.1g006849m, orange1.1g007120m, orange1.1g007129m, …	Eucgr.D00802.1.p, Eucgr.D00802.2.p, Eucgr.D00918.1.p, Eucgr.D00922.1.p, Eucgr.D00923.1.p, Eucgr.D00923.2.p, Eucgr.D00925.1.p, Eucgr.D00925.2.p, Eucgr.F00842.1.p, Eucgr.F00845.1.p, Eucgr.F00845.2.p, Eucgr.F00846.1.p, Eucgr.F00858.1.p, Eucgr.F00860.1.p, Eucgr.F00866.1.p, Eucgr.F00868.1.p, Eucgr.F00869.1.p, Eucgr.F00872.1.p, Eucgr.F00872.2.p, Eucgr.F00872.3.p, Eucgr.F00875.1.p, Eucgr.F01015.1.p, Euc…	MgTOL.A1032.1.p, MgTOL.A1033.1.p, MgTOL.A1034.1.p, MgTOL.H1908.1.p, MgTOL.H1909.1.p, MgTOL.H1910.1.p, MgTOL.H1911.1.p, MgTOL.H1912.1.p, MgTOL.H1913.1.p, MgTOL.H1915.1.p, MgTOL.H1916.1.p, MgTOL.H1917.1.p, MgTOL.H1918.1.p, MgTOL.H1918.2.p, MgTOL.H1918.3.p, MgTOL.H2199.1.p, MgTOL.H2199.2.p, MgTOL.H2199.3.p, MgTOL.H2199.4.p, MgTOL.H2199.5.p, MgTOL.H2199.6.p, MgTOL.M1291.1.p, MgTOL.M1293.1.p, MgTOL.M1…	gene03254-v2.0.a2-hybrid.t1, gene03254-v2.0.a2-hybrid.t2, gene04775-v2.0.a2-hybrid.t1, gene10452-v1.0-hybrid.t1, gene10452-v1.0-hybrid.t2, gene10460-v1.0-hybrid.t1, gene10460-v1.0-hybrid.t2, gene10460-v1.0-hybrid.t3, gene18767-v2.0.a2-hybrid.t1, gene25028-v2.0.a2-hybrid.t1, gene25028-v2.0.a2-hybrid.t2, gene25028-v2.0.a2-hybrid.t3, gene25028-v2.0.a2-hybrid.t4, gene25028-v2.0.a2-hybrid.t5, gene2502…	Glyma.04G139100.1.p, Glyma.06G256400.1.p, Glyma.06G256400.2.p, Glyma.06G256400.3.p, Glyma.06G256600.1.p, Glyma.06G256600.2.p, Glyma.06G256700.1.p, Glyma.06G257000.1.p, Glyma.06G257100.1.p, Glyma.06G257500.1.p, Glyma.06G257500.2.p, Glyma.06G258100.2.p, Glyma.06G258200.1.p, Glyma.06G258200.2.p, Glyma.06G260900.1.p, Glyma.06G260900.2.p, Glyma.06G260900.3.p, Glyma.06G260900.4.p, Glyma.06G260900.5.p, …	Gorai.002G078200.1, Gorai.002G078200.2, Gorai.002G078200.3, Gorai.002G078200.4, Gorai.002G078200.5, Gorai.002G078400.1, Gorai.002G078500.1, Gorai.002G078600.1, Gorai.002G078800.1, Gorai.002G078800.2, Gorai.002G078900.1, Gorai.002G078900.2, Gorai.002G078900.3, Gorai.002G078900.4, Gorai.007G317800.1, Gorai.007G318100.1, Gorai.009G175100.1, Gorai.009G429300.1, Gorai.010G220800.1, Gorai.011G020400.1,…	XP_010240988.1, XP_010241038.1, XP_010247744.1, XP_010247745.1, XP_010247747.1, XP_010247748.1, XP_010247749.1, XP_010268934.1, XP_019054707.1	XP_009766396.1, XP_009766402.1, XP_009767395.1, XP_009768621.1, XP_009769962.1, XP_009769963.1, XP_009769964.1, XP_009771688.1, XP_009771689.1, XP_009771690.1, XP_009773004.1, XP_009773006.1, XP_009773537.1, XP_009775183.1, XP_009777836.1, XP_009777837.1, XP_009780423.1, XP_009783282.1, XP_009787420.1, XP_009787421.1, XP_009787422.1, XP_009794346.1, XP_009794352.1, XP_009796914.1, XP_009800154.1,…	XP_009591204.1, XP_009591715.1, XP_009605849.1, XP_009607317.1, XP_009607318.1, XP_009607319.1, XP_009608601.1, XP_009610105.1, XP_009611412.1, XP_009611413.1, XP_009611414.1, XP_009611415.1, XP_009612738.1, XP_009616770.1, XP_009617832.1, XP_009617833.1, XP_018623783.1, XP_033509878.1, XP_033510033.1, XP_033513336.1, XP_033515333.1, XP_033515525.1	XP_011000517.1, XP_011002459.1, XP_011002460.1, XP_011002465.1, XP_011002474.1, XP_011002475.1, XP_011008150.1, XP_011008151.1, XP_011011561.1, XP_011012090.1, XP_011012579.1, XP_011012851.1, XP_011013014.1, XP_011013015.1, XP_011013016.1, XP_011013017.1, XP_011013157.1, XP_011013386.1, XP_011013923.1, XP_011014316.1, XP_011014317.1, XP_011015603.1, XP_011015604.1, XP_011015605.1, XP_011015606.1,…	Phvul.002G220200.1.p, Phvul.005G011200.1.p, Phvul.005G030900.1.p, Phvul.005G088000.2.p, Phvul.005G088200.1.p, Phvul.005G088700.1.p, Phvul.005G088700.2.p, Phvul.005G088700.3.p, Phvul.005G088800.1.p, Phvul.006G194600.1.p, Phvul.006G194700.1.p, Phvul.011G147000.1.p, Phvul.011G147100.1.p, Phvul.011G147100.2.p, Phvul.011G150100.1.p, Phvul.011G150200.1.p, Phvul.011G152000.1.p, Phvul.011G152300.1.p, Phv…	Solyc02g030300.3.1, Solyc02g079590.3.1, Solyc03g006770.3.1, Solyc04g077270.3.1, Solyc04g077280.3.1, Solyc04g077300.3.1, Solyc04g077310.3.1, Solyc04g077320.2.1, Solyc04g077340.3.1, Solyc04g077360.3.1, Solyc04g077370.2.1, Solyc04g077390.3.1, Solyc07g063700.2.1, Solyc07g063710.2.1, Solyc07g063720.1.1, Solyc07g063730.2.1, Solyc07g063750.3.1, Solyc07g063770.3.1, Solyc07g063780.2.1, Solyc07g063800.2.1,…	PGSC0003DMP400008760, PGSC0003DMP400008762, PGSC0003DMP400008763, PGSC0003DMP400008764, PGSC0003DMP400008765, PGSC0003DMP400008766, PGSC0003DMP400008803, PGSC0003DMP400008805, PGSC0003DMP400008991, PGSC0003DMP400024485, PGSC0003DMP400024486, PGSC0003DMP400031305, PGSC0003DMP400031306, PGSC0003DMP400033418, PGSC0003DMP400033419, PGSC0003DMP400033420, PGSC0003DMP400033421, PGSC0003DMP400033422, PGS…	XP_010538685.1, XP_010538687.1, XP_010538688.1, XP_010543926.1	VaccDscaff1-augustus-gene-429.21-mRNA-1, VaccDscaff1-processed-gene-428.27-mRNA-1, VaccDscaff10-snap-gene-15.44-mRNA-1, VaccDscaff11-augustus-gene-189.23-mRNA-1, VaccDscaff1110-snap-gene-0.7-mRNA-1, VaccDscaff133-snap-gene-3.64-mRNA-1, VaccDscaff1344-snap-gene-0.5-mRNA-1, VaccDscaff15-snap-gene-175.37-mRNA-1, VaccDscaff24-snap-gene-205.99-mRNA-1, VaccDscaff245-augustus-gene-0.62-mRNA-1, VaccDscaf…	vmacro03766-RA, vmacro09585-RA, vmacro09586-RA, vmacro11793-RA, vmacro11795-RA, vmacro11796-RA, vmacro11797-RA, vmacro11799-RA, vmacro11801-RA, vmacro11803-RA	vmicro06097-RA, vmicro06101-RA, vmicro07685-RA, vmicro07688-RA, vmicro07689-RA, vmicro07690-RA, vmicro07692-RA, vmicro07693-RA, vmicro07694-RA, vmicro20182-RA, vmicro20183-RA	Vradi0290s00020, Vradi0290s00070, Vradi02g10600, Vradi02g11420, Vradi0310s00030, Vradi0310s00070, Vradi0310s00080, Vradi05g17520, Vradi05g17530, Vradi05g17540, Vradi05g21650, Vradi07g15580, Vradi10g11660	VIT_200s0353g00060.1, VIT_200s0353g00060.2, VIT_200s0353g00060.3, VIT_200s0353g00060.4, VIT_200s0353g00060.5, VIT_219s0014g04165.1, VIT_219s0014g04170.1, VIT_219s0014g04173.1, VIT_219s0014g04210.1, VIT_219s0014g04220.1, VIT_219s0014g04260.1, VIT_219s0014g04270.1, VIT_219s0014g04290.1, VIT_219s0014g04310.1, VIT_219s0014g04400.1, VIT_219s0014g04400.2, VIT_219s0014g04400.3, VIT_219s0014g04400.4, VIT…
OG0000017	PSR84794, PSR85388, PSR96247, PSR96248, PSR96731, PSS04657, PSS05879, PSS07728				EL10Ac6g15532.1, EL10Ac7g18020.1, EL10Ac7g18023.1, EL10Ac8g18509.1, EL10Ac8g18968.1, EL10Ac8g18969.1, EL10Ac8g18970.1, EL10Ac8g18971.1, EL10Ac8g18973.1, EL10As2g23247.1	Ca_02055, Ca_02056, Ca_02088, Ca_02089, Ca_02090, Ca_07435, Ca_07437, Ca_09697, Ca_09699, Ca_09706, Ca_13863, Ca_13864, Ca_13865, Ca_13868, Ca_13869, Ca_13871, Ca_16003, Ca_26092, Ca_26093, Ca_26094	Cc00_g02640, Cc00_g02650, Cc00_g02660, Cc00_g06370, Cc00_g06430, Cc00_g16810, Cc00_g17240, Cc00_g17250, Cc00_g17260, Cc00_g27670, Cc00_g31730, Cc01_g02610, Cc01_g05620, Cc01_g05630, Cc02_g28250, Cc03_g14110, Cc04_g10570, Cc04_g11190, Cc04_g11200, Cc05_g04010, Cc05_g04020, Cc05_g04040, Cc05_g05070, Cc05_g05080, Cc05_g05090, Cc05_g05100, Cc05_g05110, Cc05_g06760, Cc05_g06770, Cc05_g14770, Cc08_g006…	XP_019085400.1	orange1.1g009976m, orange1.1g010315m, orange1.1g010334m, orange1.1g010369m, orange1.1g010565m, orange1.1g010661m, orange1.1g010699m, orange1.1g011096m, orange1.1g011227m, orange1.1g012239m, orange1.1g012366m, orange1.1g013579m, orange1.1g016245m, orange1.1g020458m, orange1.1g020837m, orange1.1g037472m, orange1.1g037570m, orange1.1g038414m, orange1.1g038967m, orange1.1g041812m, orange1.1g043379m, …	Eucgr.B00182.1.p, Eucgr.B00184.1.p, Eucgr.B00186.1.p, Eucgr.B00187.1.p, Eucgr.B00190.1.p, Eucgr.B00191.1.p, Eucgr.B00195.1.p, Eucgr.B00196.1.p, Eucgr.B00197.1.p, Eucgr.B00198.1.p, Eucgr.B00202.1.p, Eucgr.B00203.1.p, Eucgr.B00208.1.p, Eucgr.C01775.1.p, Eucgr.C01775.2.p, Eucgr.C01775.3.p, Eucgr.C01775.4.p, Eucgr.C01775.5.p, Eucgr.C01776.1.p, Eucgr.C01776.2.p, Eucgr.C01776.3.p, Eucgr.D01067.1.p, Euc…	MgTOL.A0327.1.p, MgTOL.A0328.1.p, MgTOL.A0330.1.p, MgTOL.A0351.1.p, MgTOL.A0353.1.p, MgTOL.A0355.1.p, MgTOL.A0357.1.p, MgTOL.A0358.1.p, MgTOL.A0362.1.p, MgTOL.A0364.1.p, MgTOL.A0397.1.p, MgTOL.D1863.1.p, MgTOL.F2080.1.p, MgTOL.G0702.1.p, MgTOL.I1024.1.p, MgTOL.M1766.1.p, MgTOL.M1767.1.p, MgTOL.M1768.1.p, MgTOL.M1769.1.p, MgTOL.N0451.1.p, MgTOL.O0324.1.p, MgTOL.O0325.1.p, MgTOL.O0327.1.p, MgTOL.O0…	gene09970-v2.0.a2-hybrid.t1, gene09985-v2.0.a2-hybrid.t1, gene09988-v1.0-hybrid.t1, gene11232-v1.0-hybrid.t1, gene18769-v2.0.a2-hybrid.t1, gene27364-v1.0-hybrid.t1, gene34739-v1.0-hybrid.t1, gene34740-v1.0-hybrid.t1, gene34741-v1.0-hybrid.t1, gene34742-v1.0-hybrid.t1, gene34743-v1.0-hybrid.t1, gene34810-v1.0-hybrid.t1, gene34811-v1.0-hybrid.t1, gene34987-v1.0-hybrid.t1, gene35074-v1.0-hybrid.t1, …	Glyma.01G179400.1.p, Glyma.01G179500.1.p, Glyma.01G179600.1.p, Glyma.01G179700.1.p, Glyma.01G217000.1.p, Glyma.02G235300.1.p, Glyma.02G298600.1.p, Glyma.02G298700.1.p, Glyma.02G298800.1.p, Glyma.04G110400.1.p, Glyma.04G189700.1.p, Glyma.05G042500.1.p, Glyma.05G042600.1.p, Glyma.05G042800.1.p, Glyma.05G152600.1.p, Glyma.06G176100.1.p, Glyma.06G176200.1.p, Glyma.07G159800.1.p, Glyma.07G160700.1.p, …	Gorai.001G063600.1, Gorai.001G063900.1, Gorai.001G239400.1, Gorai.001G239600.1, Gorai.002G097100.1, Gorai.002G097300.1, Gorai.002G097400.1, Gorai.002G097500.1, Gorai.002G097700.1, Gorai.002G097800.1, Gorai.002G097900.1, Gorai.002G097900.2, Gorai.002G098000.1, Gorai.002G098100.1, Gorai.002G098100.2, Gorai.002G098100.3, Gorai.003G107200.1, Gorai.003G107200.2, Gorai.003G107400.1, Gorai.005G005900.1,…	XP_010248827.1, XP_010251006.1, XP_010264863.1, XP_010279660.1	XP_009758268.1, XP_009759043.1, XP_009759476.1, XP_009764618.1, XP_009764619.1, XP_009765039.1, XP_009765480.1, XP_009765945.1, XP_009766832.1, XP_009769208.1, XP_009770332.1, XP_009771988.1, XP_009772400.1, XP_009772938.1, XP_009775980.1, XP_009776868.1, XP_009776870.1, XP_009780029.1, XP_009780363.1, XP_009788504.1, XP_009793271.1, XP_009793838.1, XP_009794007.1, XP_009794009.1, XP_009794456.1,…	XP_009587294.1, XP_009587552.1, XP_009594272.1, XP_009595834.1, XP_009595835.1, XP_009598320.1, XP_009606204.3, XP_009606841.1, XP_009608635.1, XP_009609752.1, XP_009609826.1, XP_009611155.1, XP_009612417.1, XP_009612418.1, XP_009612725.1, XP_009615716.1, XP_009616520.1, XP_009617020.1, XP_009617877.1, XP_009619325.1, XP_009619866.1, XP_009620580.1, XP_009623934.1, XP_009623936.1, XP_009624010.1,…	XP_011001695.1, XP_011002269.1, XP_011005615.1, XP_011012702.1, XP_011014080.1, XP_011014656.1, XP_011015964.1, XP_011024022.1, XP_011030953.1, XP_011038767.1, XP_011040452.1, XP_011040453.1, XP_011040458.1, XP_011047544.1, XP_011047545.1, XP_011047803.1	Phvul.001G052100.1.p, Phvul.002G025000.1.p, Phvul.002G025100.2.p, Phvul.002G025200.1.p, Phvul.002G025300.2.p, Phvul.003G009200.1.p, Phvul.003G009300.1.p, Phvul.003G009400.2.p, Phvul.003G009500.1.p, Phvul.003G085302.1.p, Phvul.003G085400.1.p, Phvul.003G206400.1.p, Phvul.005G002400.1.p, Phvul.006G028100.1.p, Phvul.006G054100.1.p, Phvul.006G054200.1.p, Phvul.006G054300.1.p, Phvul.006G054500.2.p, Phv…	Solyc01g008640.3.1, Solyc01g008650.3.1, Solyc01g008670.3.1, Solyc02g062030.1.1, Solyc02g082070.3.1, Solyc02g092250.3.1, Solyc03g058853.1.1, Solyc03g118585.1.1, Solyc04g063245.1.1, Solyc04g083140.2.1, Solyc06g034236.1.1, Solyc06g035943.1.1, Solyc06g059995.1.1, Solyc06g060017.1.1, Solyc06g060190.3.1, Solyc06g066230.3.1, Solyc06g066240.3.1, Solyc07g007460.2.1, Solyc07g052370.3.1, Solyc08g005650.3.1,…	PGSC0003DMP400004180, PGSC0003DMP400004181, PGSC0003DMP400004187, PGSC0003DMP400004188, PGSC0003DMP400008998, PGSC0003DMP400009835, PGSC0003DMP400010020, PGSC0003DMP400010021, PGSC0003DMP400010022, PGSC0003DMP400010023, PGSC0003DMP400010024, PGSC0003DMP400016428, PGSC0003DMP400016992, PGSC0003DMP400016993, PGSC0003DMP400017000, PGSC0003DMP400017232, PGSC0003DMP400017234, PGSC0003DMP400017235, PGS…	XP_010534770.1, XP_010545272.1, XP_010557182.1, XP_010557192.1	VaccDscaff1-snap-gene-448.56-mRNA-1, VaccDscaff112-augustus-gene-0.30-mRNA-1, VaccDscaff112-augustus-gene-0.32-mRNA-1, VaccDscaff112-processed-gene-0.1-mRNA-1, VaccDscaff112-snap-gene-0.42-mRNA-1, VaccDscaff12-snap-gene-307.41-mRNA-1, VaccDscaff120-augustus-gene-0.30-mRNA-1, VaccDscaff120-processed-gene-0.17-mRNA-1, VaccDscaff120-snap-gene-0.38-mRNA-1, VaccDscaff14-processed-gene-345.7-mRNA-1, Va…	vmacro03623-RA, vmacro09664-RA, vmacro09665-RA, vmacro09666-RA, vmacro09667-RA, vmacro11545-RA, vmacro11546-RA, vmacro11547-RA, vmacro16679-RA, vmacro19280-RA, vmacro19283-RA, vmacro19284-RA, vmacro19285-RA, vmacro19286-RA, vmacro19287-RA, vmacro19409-RA, vmacro20835-RA, vmacro22715-RA, vmacro22716-RA, vmacro22886-RA, vmacro23143-RA, vmacro23181-RA, vmacro23183-RA, vmacro23532-RA	vmicro03176-RA, vmicro03178-RA, vmicro03179-RA, vmicro03854-RA, vmicro03857-RA, vmicro04016-RA, vmicro04018-RA, vmicro04022-RA, vmicro06547-RA, vmicro07118-RA, vmicro10099-RA, vmicro10101-RA, vmicro10102-RA, vmicro14851-RA, vmicro16412-RA, vmicro21721-RA, vmicro23932-RA, vmicro24148-RA, vmicro25208-RA, vmicro30050-RA	Vradi0222s00110, Vradi05g06010, Vradi06g12780, Vradi07g03690, Vradi07g14470, Vradi07g14480, Vradi10g02640	VIT_208s0032g00240.1, VIT_208s0032g00270.1, VIT_210s0092g00370.1, VIT_210s0092g00450.1, VIT_210s0092g00480.1, VIT_210s0092g00500.1, VIT_210s0092g00510.1, VIT_217s0000g09610.1, VIT_219s0015g00070.1, VIT_219s0015g00080.1, VIT_219s0015g00100.1, VIT_219s0015g00110.1
OG0000018																					PGSC0003DMP400009744, PGSC0003DMP400011294, PGSC0003DMP400018688, PGSC0003DMP400024530, PGSC0003DMP400027529, PGSC0003DMP400027881, PGSC0003DMP400031100, PGSC0003DMP400034326, PGSC0003DMP400036099, PGSC0003DMP400042033, PGSC0003DMP400042034, PGSC0003DMP400042035, PGSC0003DMP400048354, PGSC0003DMP400051688, PGSC0003DMP400052221, PGSC0003DMP400052333, PGSC0003DMP400052334, PGSC0003DMP400052335, PGS…
OG0000019	PSR86524, PSR93284, PSR93446, PSR98802, PSR98803, PSR98804, PSR98805, PSR98806, PSS23961, PSS23963, PSS33076, PSS33266	AT2G34930.1	XP_013662802.1, XP_013700387.1, XP_013734280.2, XP_013738476.1, XP_013738477.1, XP_022566491.1	Bol027400, Bol036941	EL10Ac3g05373.1, EL10Ac3g05383.1, EL10Ac3g05396.1, EL10Ac3g05932.1, EL10Ac3g05934.1, EL10Ac3g05936.1, EL10Ac4g07822.1		Cc00_g05030, Cc00_g05060, Cc00_g05070, Cc00_g13110, Cc00_g27910, Cc00_g33250, Cc00_g33260, Cc01_g03220, Cc01_g05480, Cc01_g06130, Cc01_g06140, Cc01_g06150, Cc01_g06660, Cc03_g09070, Cc04_g07960, Cc04_g08800, Cc06_g03800, Cc06_g17020, Cc07_g16430, Cc07_g16440, Cc07_g17520, Cc08_g01840, Cc08_g11700	XP_010504982.1, XP_010509685.1, XP_010516662.1	orange1.1g001801m, orange1.1g002055m, orange1.1g002360m, orange1.1g002514m, orange1.1g002556m, orange1.1g002574m, orange1.1g002600m, orange1.1g003200m, orange1.1g003813m, orange1.1g006657m, orange1.1g027602m, orange1.1g035852m, orange1.1g036216m, orange1.1g036265m, orange1.1g036642m, orange1.1g037249m, orange1.1g037325m, orange1.1g037336m, orange1.1g037514m, orange1.1g037539m, orange1.1g037651m, …	Eucgr.B03474.1.p, Eucgr.B03475.1.p, Eucgr.B03476.1.p, Eucgr.B03478.1.p, Eucgr.H04970.1.p, Eucgr.J02326.1.p, Eucgr.J02327.1.p, Eucgr.J02330.1.p, Eucgr.L00929.1.p, Eucgr.L01192.1.p, Eucgr.L01193.1.p	MgTOL.E1091.1.p, MgTOL.K1362.1.p, MgTOL.M0424.1.p, MgTOL.M0470.1.p, MgTOL.M0471.1.p, MgTOL.N2185.1.p, MgTOL.N2352.1.p, MgTOL.N2355.1.p, MgTOL.N2356.1.p, MgTOL.N2370.1.p, MgTOL.N2371.1.p, MgTOL.N2372.1.p	gene04080-v1.0-hybrid.t1, gene06147-v1.0-hybrid.t1, gene06148-v2.0.a2-hybrid.t1, gene10652-v1.0-hybrid.t1, gene15825-v1.0-hybrid.t1, gene19907-v1.0-hybrid.t1, gene19992-v1.0-hybrid.t1, gene19993-v2.0.a2-hybrid.t1, gene21421-v1.0-hybrid.t1, gene21425-v1.0-hybrid.t1, gene21425-v1.0-hybrid.t2, gene21425-v1.0-hybrid.t3, gene21426-v2.0.a2-hybrid.t1, gene21428-v1.0-hybrid.t1, gene21429-v2.0.a2-hybrid.t…	Glyma.07G141400.1.p, Glyma.15G088400.1.p, Glyma.15G227800.1.p, Glyma.16G182700.1.p, Glyma.16G182900.1.p, Glyma.16G183300.1.p, Glyma.16G183500.1.p, Glyma.16G183600.1.p, Glyma.16G184000.1.p, Glyma.16G184200.1.p, Glyma.16G184500.1.p, Glyma.16G184700.1.p, Glyma.16G185100.1.p, Glyma.16G185200.1.p, Glyma.16G185800.1.p, Glyma.16G186100.1.p, Glyma.16G186200.1.p, Glyma.16G186400.1.p, Glyma.16G186600.1.p, …	Gorai.001G100700.1, Gorai.003G112100.1, Gorai.004G225800.1, Gorai.004G248900.1, Gorai.004G248900.2, Gorai.005G168200.1, Gorai.007G154700.1, Gorai.007G280700.1, Gorai.007G295800.1, Gorai.007G335800.1, Gorai.007G336000.1, Gorai.007G336100.1, Gorai.007G336200.1, Gorai.007G337100.1, Gorai.007G337200.1, Gorai.007G337300.1, Gorai.007G337400.1, Gorai.007G337500.1, Gorai.007G338100.1, Gorai.007G338300.1,…	XP_010246690.1, XP_010249615.1, XP_010249628.1, XP_010253789.1, XP_010256530.1, XP_010266617.2, XP_010266618.1, XP_019053154.1, XP_019053226.1, XP_019055221.1, XP_019055223.1, XP_019055459.1	XP_009757996.1, XP_009758235.1, XP_009760943.1, XP_009766482.1, XP_009766483.1, XP_009766484.1, XP_009767361.1, XP_009772428.1, XP_009773724.1, XP_009786200.1, XP_009786517.1, XP_009786971.1, XP_009786972.1, XP_009790987.1, XP_009791584.1, XP_009798404.1, XP_009799291.1, XP_009801726.1	XP_009591631.1, XP_009601230.1, XP_009604029.1, XP_009610906.1, XP_009613131.2, XP_009616224.1, XP_009624409.1, XP_009624472.1, XP_009625819.1, XP_009627877.1, XP_018623797.1, XP_018627886.1, XP_018631328.1, XP_018633836.1, XP_018634481.1, XP_018634482.1, XP_033514147.1	XP_011000626.1, XP_011001953.1, XP_011001954.1, XP_011005448.1, XP_011005449.1, XP_011005450.1, XP_011005452.1, XP_011005453.1, XP_011005466.1, XP_011005467.1, XP_011005468.1, XP_011010632.1, XP_011010633.1, XP_011015141.1, XP_011020398.1, XP_011021873.1, XP_011034718.1, XP_011047761.1	Phvul.004G094094.1.p, Phvul.004G094094.2.p, Phvul.004G094094.3.p, Phvul.004G105501.1.p, Phvul.004G114700.1.p, Phvul.004G114800.1.p, Phvul.004G114900.1.p, Phvul.004G115100.1.p, Phvul.004G115200.1.p, Phvul.004G115300.1.p, Phvul.004G115400.1.p, Phvul.004G115600.1.p, Phvul.004G116600.1.p, Phvul.005G007200.2.p, Phvul.007G135201.1.p	Solyc01g099250.2.1, Solyc02g068540.2.1, Solyc07g008590.1.1, Solyc07g008600.1.1, Solyc07g008620.1.1, Solyc07g008630.1.1, Solyc07g008640.2.1, Solyc07g020730.1.1, Solyc07g054120.2.1, Solyc07g055820.2.1, Solyc12g005610.2.1	PGSC0003DMP400011387, PGSC0003DMP400013879, PGSC0003DMP400017464, PGSC0003DMP400018474, PGSC0003DMP400019835, PGSC0003DMP400025728, PGSC0003DMP400025729, PGSC0003DMP400025730, PGSC0003DMP400025958, PGSC0003DMP400025959, PGSC0003DMP400025962, PGSC0003DMP400025963, PGSC0003DMP400025964, PGSC0003DMP400025966, PGSC0003DMP400025971, PGSC0003DMP400030293, PGSC0003DMP400031904, PGSC0003DMP400032035, PGS…	XP_010539191.1, XP_010541159.2, XP_019058132.1	VaccDscaff13-processed-gene-284.3-mRNA-1, VaccDscaff13-snap-gene-284.25-mRNA-1, VaccDscaff16-processed-gene-158.6-mRNA-1, VaccDscaff1677-processed-gene-0.0-mRNA-1, VaccDscaff17-processed-gene-43.8-mRNA-1, VaccDscaff17-snap-gene-96.22-mRNA-1, VaccDscaff18-processed-gene-243.9-mRNA-1, VaccDscaff19-processed-gene-81.3-mRNA-1, VaccDscaff19-processed-gene-82.4-mRNA-1, VaccDscaff19-processed-gene-83.6-…	vmacro06674-RA, vmacro06676-RA, vmacro06849-RA, vmacro06850-RA, vmacro06851-RA, vmacro06852-RA, vmacro06853-RA, vmacro10342-RA, vmacro10343-RA, vmacro10345-RA, vmacro20009-RA, vmacro22574-RA	vmicro14369-RA, vmicro14370-RA, vmicro14371-RA, vmicro15390-RA, vmicro15391-RA, vmicro16370-RA, vmicro27354-RA, vmicro28012-RA, vmicro28013-RA, vmicro28014-RA, vmicro28181-RA, vmicro28182-RA, vmicro28183-RA, vmicro28184-RA, vmicro28981-RA, vmicro29308-RA, vmicro29944-RA	Vradi0495s00010, Vradi08g15660	VIT_200s0144g00060.1, VIT_200s0144g00265.1, VIT_200s0144g00300.1, VIT_200s0316g00010.1, VIT_200s0316g00026.1, VIT_200s0316g00029.1, VIT_200s0316g00032.1, VIT_200s0316g00035.1, VIT_200s0316g00040.1, VIT_200s0316g00045.1, VIT_200s0397g00010.1, VIT_200s0397g00020.1, VIT_200s0397g00035.1, VIT_200s0400g00020.1, VIT_200s0400g00030.1, VIT_200s0421g00005.1, VIT_200s0421g00040.1, VIT_201s0010g03082.1, VIT…
OG0000020	PSS06307, PSS16243, PSS16245, PSS20954	AT5G23960.1, AT5G23960.2	XP_013673384.1, XP_013675716.1, XP_022543983.1, XP_022575136.1	Bol015894, Bol018237, Bol022467, Bol022471, Bol027173, Bol038883	EL10Ac4g07996.1, EL10Ac4g08021.1, EL10Ac4g08034.1, EL10Ac4g08371.1, EL10Ac4g08372.1, EL10Ac6g14646.1, EL10Ac6g14647.1, EL10Ac7g16470.1, EL10Ac7g16471.1, EL10Ac7g17053.1, EL10As8g23918.1	Ca_06942, Ca_14040, Ca_15954, Ca_16361, Ca_17251, Ca_22051, Ca_23055, Ca_25809, Ca_25890, Ca_26290, Ca_26564, Ca_26565, Ca_27576, Ca_28123	Cc00_g06380, Cc00_g06390, Cc00_g06420, Cc00_g09030, Cc00_g20580, Cc00_g30570, Cc02_g29490, Cc02_g29500, Cc02_g29590, Cc03_g14100, Cc04_g16350, Cc04_g16380, Cc04_g16390, Cc04_g16400, Cc04_g16520, Cc04_g16530, Cc05_g13060, Cc05_g13070, Cc08_g06940, Cc08_g06960	XP_010412653.1, XP_010421204.1, XP_010421205.1, XP_010454682.1, XP_010480293.1, XP_010493525.1	orange1.1g008206m, orange1.1g008387m, orange1.1g008427m, orange1.1g008620m, orange1.1g008767m, orange1.1g008817m, orange1.1g009479m, orange1.1g009848m, orange1.1g010399m, orange1.1g010986m, orange1.1g012005m, orange1.1g012069m, orange1.1g015231m, orange1.1g015245m, orange1.1g018074m, orange1.1g019050m, orange1.1g019916m, orange1.1g024780m, orange1.1g025046m, orange1.1g025080m, orange1.1g028006m, …	Eucgr.B01314.1.p, Eucgr.B01315.1.p, Eucgr.B01942.1.p, Eucgr.C02467.1.p, Eucgr.C02474.1.p, Eucgr.C02554.1.p, Eucgr.C04198.1.p, Eucgr.D01100.1.p, Eucgr.D01102.1.p, Eucgr.D01103.1.p, Eucgr.D01104.1.p, Eucgr.D01105.1.p, Eucgr.D01106.1.p, Eucgr.D01114.1.p, Eucgr.E00404.1.p, Eucgr.E00404.2.p, Eucgr.E00414.1.p, Eucgr.E00414.2.p, Eucgr.E00415.1.p, Eucgr.E00416.1.p, Eucgr.E00419.1.p, Eucgr.E02670.1.p, Euc…	MgTOL.A0329.1.p, MgTOL.A0331.1.p, MgTOL.A0350.1.p, MgTOL.A0352.1.p, MgTOL.A0356.1.p, MgTOL.A0356.2.p, MgTOL.A0359.1.p, MgTOL.A0363.1.p, MgTOL.A0365.1.p, MgTOL.G0679.1.p, MgTOL.G0680.1.p, MgTOL.G0743.1.p, MgTOL.G0746.1.p, MgTOL.G0748.1.p, MgTOL.G1328.1.p, MgTOL.M1919.1.p, MgTOL.M1920.1.p, MgTOL.N0342.1.p, MgTOL.O0310.1.p, MgTOL.O0518.1.p	gene02063-v1.0-hybrid.t1, gene02769-v1.0-hybrid.t1, gene03134-v2.0.a2-hybrid.t1, gene03135-v2.0.a2-hybrid.t1, gene03249-v2.0.a2-hybrid.t1, gene03251-v2.0.a2-hybrid.t1, gene03269-v2.0.a2-hybrid.t1, gene03282-v2.0.a2-hybrid.t1, gene03459-v1.0-hybrid.t1, gene03782-v1.0-hybrid.t1, gene03784-v1.0-hybrid.t1, gene03857-v1.0-hybrid.t1, gene03858-v2.0.a2-hybrid.t1, gene03859-v2.0.a2-hybrid.t1, gene09971-v…	Glyma.12G138100.1.p, Glyma.12G138600.1.p, Glyma.12G138800.1.p, Glyma.12G138800.2.p, Glyma.12G138800.3.p, Glyma.12G140600.1.p, Glyma.12G216200.1.p, Glyma.13G285100.1.p, Glyma.13G285200.1.p, Glyma.U032900.1.p, Glyma.U032900.2.p	Gorai.002G080300.1, Gorai.002G080400.1, Gorai.002G080500.1, Gorai.002G106500.1, Gorai.002G234600.1, Gorai.002G234600.2, Gorai.002G234600.3, Gorai.002G234600.4, Gorai.007G314900.1, Gorai.007G315000.1, Gorai.007G315100.1, Gorai.007G315300.1, Gorai.007G315400.1, Gorai.007G315500.1, Gorai.007G315600.1, Gorai.007G315700.1, Gorai.007G315800.1, Gorai.007G315900.1, Gorai.007G316200.1, Gorai.007G316200.2,…	XP_010241001.1, XP_010247958.1, XP_010258444.1, XP_010259732.1, XP_019052154.1, XP_019056191.1	XP_009757760.1, XP_009757761.1, XP_009757762.1, XP_009757910.1, XP_009758851.1, XP_009759560.1, XP_009762840.1, XP_009762842.1, XP_009762843.1, XP_009762844.1, XP_009764783.1, XP_009764785.1, XP_009766331.1, XP_009768421.1, XP_009768422.1, XP_009771803.1, XP_009771989.1, XP_009773139.1, XP_009774564.1, XP_009779020.1, XP_009779916.1, XP_009782439.1, XP_009782441.1, XP_009784555.1, XP_009785126.1,…	XP_009589518.1, XP_009589983.1, XP_009589984.1, XP_009591578.1, XP_009594549.1, XP_009595428.1, XP_009597892.3, XP_009609204.2, XP_009611774.1, XP_009617778.1, XP_009621273.3, XP_009621868.1, XP_009622376.1, XP_009623875.1, XP_009630226.1, XP_009630234.1, XP_018624573.1, XP_018624574.1, XP_018624872.1, XP_018632376.1, XP_018633152.1, XP_033508466.1, XP_033510345.1, XP_033511791.1, XP_033516104.1	XP_011002270.1, XP_011005621.1, XP_011005622.1, XP_011005623.1, XP_011005625.1, XP_011009443.1, XP_011009444.1, XP_011009446.1, XP_011009447.1, XP_011011288.1, XP_011012306.1, XP_011015428.1, XP_011015484.1, XP_011016324.1, XP_011022083.1, XP_011030745.1, XP_011030746.1, XP_011035527.1, XP_011048258.1	Phvul.005G089800.1.p, Phvul.005G089800.2.p, Phvul.011G142500.1.p, Phvul.011G142500.2.p, Phvul.011G142600.2.p, Phvul.011G142600.3.p, Phvul.011G142700.1.p, Phvul.011G142800.1.p, Phvul.011G142900.1.p, Phvul.011G143100.1.p, Phvul.011G143100.2.p, Phvul.011G143200.1.p, Phvul.011G143300.1.p, Phvul.011G143300.3.p, Phvul.011G143500.1.p, Phvul.011G143500.2.p, Phvul.011G143600.1.p, Phvul.011G143700.1.p, Phv…	Solyc01g101170.3.1, Solyc01g101180.3.1, Solyc01g101190.3.1, Solyc01g101210.4.1, Solyc01g101220.2.1, Solyc04g051620.2.1, Solyc04g054380.1.1, Solyc06g059885.1.1, Solyc06g059930.3.1, Solyc06g060010.3.1, Solyc06g060013.1.1, Solyc06g060180.2.1, Solyc07g008690.3.1, Solyc07g051940.3.1, Solyc07g052120.3.1, Solyc09g092470.2.1, Solyc10g052745.1.1, Solyc12g006570.2.1, Solyc12g019240.2.1	PGSC0003DMP400003409, PGSC0003DMP400005429, PGSC0003DMP400009841, PGSC0003DMP400009851, PGSC0003DMP400009855, PGSC0003DMP400009856, PGSC0003DMP400011868, PGSC0003DMP400018716, PGSC0003DMP400018717, PGSC0003DMP400018722, PGSC0003DMP400018723, PGSC0003DMP400020868, PGSC0003DMP400020869, PGSC0003DMP400020871, PGSC0003DMP400020872, PGSC0003DMP400020873, PGSC0003DMP400020874, PGSC0003DMP400020875, PGS…	XP_010519472.1, XP_010519474.1, XP_010545915.1, XP_010545918.1, XP_010546417.1, XP_010557839.1, XP_010557841.1, XP_010557842.1, XP_010557843.1	VaccDscaff1117-processed-gene-0.0-mRNA-1, VaccDscaff1160-snap-gene-0.5-mRNA-1, VaccDscaff1281-snap-gene-0.12-mRNA-1, VaccDscaff17-snap-gene-289.43-mRNA-1, VaccDscaff17-snap-gene-289.45-mRNA-1, VaccDscaff1728-augustus-gene-0.4-mRNA-1, VaccDscaff19-augustus-gene-78.33-mRNA-1, VaccDscaff20-augustus-gene-287.22-mRNA-1, VaccDscaff20-augustus-gene-288.29-mRNA-1, VaccDscaff20-augustus-gene-82.26-mRNA-1,…	vmacro10330-RA, vmacro11782-RA, vmacro11783-RA, vmacro11784-RA, vmacro11785-RA, vmacro11786-RA, vmacro11833-RA, vmacro16851-RA, vmacro22060-RA, vmacro23025-RA, vmacro23026-RA, vmacro23065-RA, vmacro23066-RA	vmicro10581-RA, vmicro11948-RA, vmicro11949-RA, vmicro15089-RA, vmicro18439-RA, vmicro18440-RA, vmicro18441-RA, vmicro18442-RA, vmicro21493-RA, vmicro26317-RA, vmicro26746-RA	Vradi0023s00100, Vradi0023s00170, Vradi0023s00380, Vradi0023s00640, Vradi02g09050, Vradi02g09070, Vradi02g09090, Vradi02g09670, Vradi02g10900, Vradi02g10920, Vradi02g10930, Vradi02g10980, Vradi02g10990, Vradi02g11000, Vradi0343s00040	VIT_218s0001g04050.1, VIT_218s0001g04080.1, VIT_218s0001g04110.1, VIT_218s0001g04120.1, VIT_218s0001g04170.1, VIT_218s0001g04220.1, VIT_218s0001g04280.1, VIT_218s0001g04490.1, VIT_218s0001g04510.1, VIT_218s0001g04530.1, VIT_218s0001g04690.1, VIT_218s0001g04710.1, VIT_218s0001g04780.1, VIT_218s0001g04830.1, VIT_218s0001g04870.1, VIT_218s0001g04990.1, VIT_218s0001g05230.1, VIT_218s0001g05240.1, VIT…
OG0000021						Ca_01938, Ca_04663, Ca_04664, Ca_05342, Ca_05344, Ca_05495, Ca_05627, Ca_06571, Ca_06858, Ca_06859, Ca_07555, Ca_07606, Ca_08898, Ca_08968, Ca_09020, Ca_09262, Ca_09393, Ca_09463, Ca_09879, Ca_10050, Ca_10087, Ca_10120, Ca_10177, Ca_10878, Ca_11193, Ca_11197, Ca_11618, Ca_11619, Ca_11662, Ca_11672, Ca_11759, Ca_12418, Ca_12897, Ca_12917, Ca_13247, Ca_13422, Ca_13434, Ca_13470, Ca_13494, Ca_13495,…						gene26890-v1.0-hybrid.t1														Vradi01g01890, Vradi0404s00010, Vradi07g05900, Vradi08g06350
OG0000022	PSR84536, PSS16085	AT1G45616.1, AT1G47885.1, AT1G47890.1, AT2G15042.1, AT2G15080.1, AT2G15080.2, AT3G05650.1, AT3G05660.1, AT3G11010.1, AT3G11010.2, AT3G11010.3, AT3G11010.4, AT3G11010.5, AT3G11010.6, AT3G11080.1, AT3G11080.2, AT3G28890.1, AT3G28890.2, AT4G13810.1, AT4G13810.2, AT4G13810.3, AT4G13820.1, AT4G13880.1, AT4G13920.1, AT5G27060.1, AT5G27060.2, AT5G27060.3	XP_013642602.1, XP_013642603.1, XP_013644420.1, XP_013644422.1, XP_013647491.1, XP_013655927.1, XP_013658062.1, XP_013658306.1, XP_013658715.1, XP_013659953.1, XP_013661429.1, XP_013664792.2, XP_013675904.1, XP_013677698.1, XP_013677723.1, XP_013677724.1, XP_013677726.1, XP_013677727.1, XP_013680918.2, XP_013690561.1, XP_013690570.1, XP_013695602.1, XP_013699674.1, XP_013719478.1, XP_013727097.1,…	Bol014735, Bol044495	EL10Ac4g08018.1, EL10Ac5g10515.1, EL10Ac9g22758.1	Ca_10273, Ca_10274, Ca_20690, Ca_20691	Cc01_g08290, Cc07_g20410, Cc08_g11280, Cc08_g11300, Cc11_g00880	XP_010418689.1, XP_010418698.2, XP_010430543.1, XP_010436621.1, XP_010450157.2, XP_010451558.1, XP_010462186.2, XP_010462193.2, XP_010462222.1, XP_010463249.1, XP_010463439.1, XP_010463446.1, XP_010463447.1, XP_010464097.1, XP_010464098.1, XP_010464796.1, XP_010468108.1, XP_010470124.2, XP_010479171.1, XP_010479189.1, XP_010479221.2, XP_010479864.1, XP_010479866.1, XP_010479868.1, XP_010486026.2,…	orange1.1g002435m, orange1.1g003488m, orange1.1g019584m, orange1.1g026255m, orange1.1g036049m, orange1.1g037679m, orange1.1g037769m, orange1.1g037786m, orange1.1g038037m, orange1.1g038396m, orange1.1g038739m, orange1.1g039564m, orange1.1g040025m, orange1.1g040113m, orange1.1g040154m, orange1.1g040206m, orange1.1g040237m, orange1.1g040238m, orange1.1g040815m, orange1.1g041782m, orange1.1g041976m, …	Eucgr.A01030.1.p, Eucgr.A01034.1.p, Eucgr.A01037.1.p, Eucgr.B00674.1.p, Eucgr.B00676.1.p, Eucgr.B00681.1.p, Eucgr.B00682.1.p, Eucgr.B00683.1.p, Eucgr.B00685.1.p, Eucgr.B00686.1.p, Eucgr.B01500.1.p, Eucgr.E02192.1.p, Eucgr.E02194.1.p, Eucgr.E02460.1.p, Eucgr.E02541.1.p, Eucgr.F00281.1.p, Eucgr.F00285.1.p, Eucgr.F00286.1.p, Eucgr.F00289.1.p, Eucgr.F00291.1.p, Eucgr.F00295.1.p, Eucgr.F00297.1.p, Euc…		gene03559-v1.0-hybrid.t1, gene04903-v2.0.a2-hybrid.t1, gene12902-v2.0.a2-hybrid.t1, gene15588-v1.0-hybrid.t1, gene15591-v1.0-hybrid.t1, gene15594-v1.0-hybrid.t1, gene15597-v1.0-hybrid.t1, gene15600-v1.0-hybrid.t1, gene22360-v2.0.a2-hybrid.t1, gene23598-v1.0-hybrid.t1, gene25835-v1.0-hybrid.t1, gene28258-v2.0.a2-hybrid.t1, gene35231-v1.0-hybrid.t1, gene38197-v2.0.a2-hybrid.t1	Glyma.02G083300.1.p, Glyma.02G271200.1.p, Glyma.09G145600.1.p, Glyma.13G227800.1.p, Glyma.14G015500.1.p, Glyma.14G019400.1.p, Glyma.14G042100.1.p, Glyma.14G042300.1.p, Glyma.14G042400.1.p, Glyma.14G042500.1.p, Glyma.14G042700.1.p, Glyma.14G042900.1.p, Glyma.14G043100.1.p, Glyma.14G043300.1.p, Glyma.14G044400.1.p, Glyma.14G046000.1.p, Glyma.14G106400.1.p, Glyma.14G173100.1.p, Glyma.14G173400.1.p, …	Gorai.001G203400.1, Gorai.001G223400.1, Gorai.002G052900.1, Gorai.002G104100.1, Gorai.002G104200.1, Gorai.006G056300.1, Gorai.007G281100.1, Gorai.007G281100.2, Gorai.007G281100.3, Gorai.007G282300.1, Gorai.009G354600.1, Gorai.009G367500.1, Gorai.009G367600.1, Gorai.009G367800.1, Gorai.009G389100.1, Gorai.009G444400.1, Gorai.009G444500.1, Gorai.009G447700.1, Gorai.009G447800.1, Gorai.009G447900.1,…		XP_009762949.1, XP_009762950.1, XP_009762951.1, XP_009763314.1, XP_009768571.1, XP_009769240.1, XP_009776668.1, XP_009784873.1, XP_009786211.1, XP_009787165.1, XP_009787655.1, XP_009788031.1, XP_009788786.1, XP_009788918.1, XP_009788919.1, XP_009793220.1, XP_009798811.1, XP_009798812.1, XP_009798814.1, XP_009804056.1	XP_009590685.1, XP_009625079.1, XP_009625457.2, XP_009626709.1, XP_033508825.1, XP_033509145.1, XP_033514370.1, XP_033517143.1	XP_011002909.1, XP_011010536.1, XP_011032611.1, XP_011032612.1, XP_011032613.1, XP_011032783.1, XP_011037777.1	Phvul.008G043400.1.p, Phvul.008G173600.1.p, Phvul.008G210400.1.p, Phvul.008G210800.1.p, Phvul.008G210814.1.p, Phvul.008G276300.2.p, Phvul.008G276400.1.p, Phvul.008G277000.2.p, Phvul.008G277226.1.p, Phvul.008G277268.1.p	Solyc01g005710.2.1, Solyc01g005730.3.1, Solyc01g005760.3.1, Solyc01g005775.1.1, Solyc01g005865.1.1, Solyc01g005870.2.1, Solyc01g006550.3.1, Solyc01g009700.2.1, Solyc01g009930.2.1, Solyc01g014140.3.1, Solyc01g014147.1.1, Solyc01g014150.1.1, Solyc01g016370.2.1, Solyc01g098370.1.1, Solyc03g082780.2.1, Solyc09g064670.2.1, Solyc10g007210.1.1, Solyc10g051225.1.1, Solyc12g013730.2.1, Solyc12g040740.2.1,…	PGSC0003DMP400005181, PGSC0003DMP400005769, PGSC0003DMP400007623, PGSC0003DMP400007624, PGSC0003DMP400008386, PGSC0003DMP400009284, PGSC0003DMP400009760, PGSC0003DMP400018926, PGSC0003DMP400025482, PGSC0003DMP400027746, PGSC0003DMP400028735, PGSC0003DMP400031333, PGSC0003DMP400032885, PGSC0003DMP400036509, PGSC0003DMP400036510, PGSC0003DMP400036511, PGSC0003DMP400036525, PGSC0003DMP400038931, PGS…	XP_010539168.1, XP_010546680.1, XP_010546681.1, XP_010546682.1, XP_010546683.1, XP_010546699.1, XP_010546704.1, XP_010546705.1, XP_010548767.2, XP_010558935.1, XP_019058658.1, XP_019058659.1, XP_019058721.1, XP_019059588.1	VaccDscaff1-processed-gene-389.4-mRNA-1, VaccDscaff1-processed-gene-391.9-mRNA-1, VaccDscaff1-processed-gene-399.0-mRNA-1, VaccDscaff1-processed-gene-399.6-mRNA-1, VaccDscaff1-processed-gene-400.0-mRNA-1, VaccDscaff1-processed-gene-400.32-mRNA-1, VaccDscaff1-processed-gene-401.16-mRNA-1, VaccDscaff1-processed-gene-401.2-mRNA-1, VaccDscaff1-snap-gene-390.35-mRNA-1, VaccDscaff1-snap-gene-391.44-mRN…	vmacro09434-RA, vmacro09435-RA, vmacro09438-RA, vmacro09439-RA, vmacro09443-RA, vmacro15485-RA, vmacro15497-RA, vmacro20857-RA	vmicro11858-RA, vmicro11861-RA, vmicro12026-RA, vmicro12027-RA, vmicro17929-RA, vmicro18824-RA, vmicro20629-RA, vmicro20631-RA, vmicro20632-RA, vmicro20633-RA, vmicro21109-RA, vmicro21110-RA, vmicro21111-RA, vmicro21113-RA, vmicro21115-RA, vmicro21553-RA, vmicro21556-RA, vmicro25123-RA	Vradi04g08540, Vradi04g09410, Vradi06g08470	VIT_203s0110g00170.1, VIT_212s0057g00620.1, VIT_212s0057g00750.1, VIT_212s0057g00760.1, VIT_212s0057g00780.1, VIT_212s0057g00800.1, VIT_212s0057g00860.1, VIT_212s0057g00870.1, VIT_213s0064g00135.1, VIT_216s0013g01700.1, VIT_216s0013g01730.1, VIT_218s0041g00340.1, VIT_218s0089g00630.1, VIT_218s0089g00690.1, VIT_218s0157g00040.1, VIT_219s0085g00160.1
OG0000023	PSR85091, PSR86282, PSR98712, PSS02999, PSS03000, PSS03001, PSS04021, PSS08146, PSS08151, PSS19433, PSS33597					Ca_00409, Ca_19509	Cc00_g11960, Cc00_g14070, Cc00_g14080, Cc00_g24410, Cc00_g26530, Cc00_g26720, Cc00_g27940, Cc00_g29180, Cc00_g29550, Cc00_g33620, Cc02_g14800, Cc02_g15240, Cc02_g15260, Cc02_g15270, Cc02_g15280, Cc02_g15290, Cc02_g15300, Cc02_g15310, Cc02_g15330, Cc02_g15360, Cc02_g15370, Cc02_g15450, Cc02_g30790, Cc02_g31960, Cc03_g09260, Cc04_g14410, Cc04_g14420, Cc04_g14430, Cc04_g14440, Cc05_g00230, Cc05_g002…		orange1.1g001544m, orange1.1g001710m, orange1.1g001794m, orange1.1g001988m, orange1.1g002021m, orange1.1g002214m, orange1.1g002892m, orange1.1g003301m, orange1.1g003855m, orange1.1g005040m, orange1.1g005278m, orange1.1g005760m, orange1.1g007680m, orange1.1g008012m, orange1.1g010856m, orange1.1g015202m, orange1.1g019568m, orange1.1g019843m, orange1.1g024027m, orange1.1g035782m, orange1.1g036011m, …	Eucgr.C02281.1.p, Eucgr.C02282.1.p, Eucgr.C02328.1.p, Eucgr.C03737.1.p, Eucgr.C03740.1.p, Eucgr.C03742.1.p, Eucgr.C03746.1.p, Eucgr.C03748.1.p, Eucgr.C03754.1.p, Eucgr.C03755.1.p, Eucgr.C03758.1.p, Eucgr.C03760.1.p, Eucgr.E02351.1.p, Eucgr.I01591.1.p	MgTOL.C0092.1.p, MgTOL.C0177.1.p, MgTOL.F1556.1.p, MgTOL.F1557.1.p, MgTOL.G0939.1.p, MgTOL.G0988.1.p, MgTOL.G0992.1.p, MgTOL.G1163.1.p, MgTOL.G1163.2.p, MgTOL.G1341.1.p, MgTOL.H1428.1.p, MgTOL.H1429.1.p, MgTOL.H1445.1.p, MgTOL.H1446.1.p, MgTOL.H1447.1.p, MgTOL.H2125.1.p, MgTOL.H2126.1.p, MgTOL.H2127.1.p, MgTOL.H2127.2.p, MgTOL.H2129.1.p, MgTOL.H2130.1.p, MgTOL.H2131.1.p, MgTOL.H2132.1.p, MgTOL.I0…	gene03038-v2.0.a2-hybrid.t1, gene03038-v2.0.a2-hybrid.t2, gene03385-v1.0-hybrid.t1, gene06329-v1.0-hybrid.t1, gene07952-v1.0-hybrid.t1, gene18534-v1.0-hybrid.t1, gene28939-v1.0-hybrid.t1, gene28939-v1.0-hybrid.t2, gene29689-v1.0-hybrid.t1, gene29692-v1.0-hybrid.t1, gene36168-v2.0.a2-hybrid.t1	Glyma.05G126400.1.p, Glyma.05G126400.2.p	Gorai.002G049100.1, Gorai.002G049400.1, Gorai.002G051100.1, Gorai.002G051300.1, Gorai.002G051400.1, Gorai.002G051700.1, Gorai.002G051800.1, Gorai.002G051900.1, Gorai.002G064300.1, Gorai.007G181000.1, Gorai.009G306900.1, Gorai.009G307100.1, Gorai.009G308400.1, Gorai.009G365300.1, Gorai.009G365700.1, Gorai.009G365900.1, Gorai.009G366000.1, Gorai.009G366200.1, Gorai.009G369800.1, Gorai.009G369800.2,…	XP_010246503.1, XP_010260175.1, XP_010265745.1, XP_010268403.1, XP_010275839.1, XP_019054650.1, XP_019054652.1, XP_019054660.1	XP_009757189.1, XP_009759631.1, XP_009759632.1, XP_009760442.1, XP_009760562.1, XP_009763988.1, XP_009763989.1, XP_009763990.1, XP_009765005.1, XP_009765007.1, XP_009765417.1, XP_009765419.1, XP_009765422.1, XP_009765991.1, XP_009766970.1, XP_009766971.1, XP_009771022.1, XP_009772312.1, XP_009772313.1, XP_009772557.1, XP_009774605.1, XP_009775020.1, XP_009775745.1, XP_009775746.1, XP_009775747.1,…	XP_009588917.1, XP_009589466.1, XP_009593033.1, XP_009598322.1, XP_009598323.1, XP_009603191.2, XP_009603193.2, XP_009603194.2, XP_009603196.1, XP_009604297.1, XP_009604298.1, XP_009604301.1, XP_009604302.1, XP_009604574.2, XP_009605331.1, XP_009606161.1, XP_009606786.1, XP_009606787.1, XP_009608147.3, XP_009612071.1, XP_009617696.2, XP_009617698.1, XP_009617958.1, XP_009618499.1, XP_009623595.1,…	XP_011030769.1, XP_011039410.1, XP_011041362.1, XP_011041412.1		Solyc02g031790.2.1, Solyc02g063210.1.1, Solyc02g068820.2.1, Solyc02g068830.2.1, Solyc02g068867.1.1, Solyc02g068880.2.1, Solyc02g072393.1.1, Solyc02g072440.3.1, Solyc02g072447.1.1, Solyc02g072470.3.1, Solyc02g072480.3.1, Solyc03g006030.3.1, Solyc03g006080.3.1, Solyc04g009640.3.1, Solyc04g012090.2.1, Solyc04g012100.2.1, Solyc04g012110.2.1, Solyc04g012190.2.1, Solyc04g014200.1.1, Solyc04g014650.3.1,…	PGSC0003DMP400000598, PGSC0003DMP400001924, PGSC0003DMP400001925, PGSC0003DMP400007448, PGSC0003DMP400010766, PGSC0003DMP400013465, PGSC0003DMP400013467, PGSC0003DMP400013468, PGSC0003DMP400013677, PGSC0003DMP400018243, PGSC0003DMP400018283, PGSC0003DMP400018287, PGSC0003DMP400018288, PGSC0003DMP400018385, PGSC0003DMP400019324, PGSC0003DMP400022139, PGSC0003DMP400024589, PGSC0003DMP400024591, PGS…		VaccDscaff1-snap-gene-388.28-mRNA-1, VaccDscaff1-snap-gene-389.29-mRNA-1, VaccDscaff10-processed-gene-51.3-mRNA-1, VaccDscaff11-augustus-gene-13.25-mRNA-1, VaccDscaff11-augustus-gene-134.24-mRNA-1, VaccDscaff11-augustus-gene-266.33-mRNA-1, VaccDscaff11-augustus-gene-269.30-mRNA-1, VaccDscaff11-augustus-gene-272.33-mRNA-1, VaccDscaff11-processed-gene-271.7-mRNA-1, VaccDscaff11-snap-gene-264.49-mRN…	vmacro00785-RA, vmacro03408-RA, vmacro03409-RA, vmacro03411-RA, vmacro03414-RA, vmacro03423-RA, vmacro03921-RA, vmacro09400-RA	vmicro01678-RA, vmicro03744-RA, vmicro03745-RA, vmicro14293-RA, vmicro14294-RA, vmicro15562-RA, vmicro16837-RA, vmicro17927-RA, vmicro21753-RA, vmicro24953-RA, vmicro27727-RA		VIT_200s0658g00020.1, VIT_201s0010g00420.1, VIT_209s0002g08640.1, VIT_209s0018g01440.1, VIT_209s0018g01450.1, VIT_210s0003g04770.1, VIT_210s0003g04830.1, VIT_210s0003g04840.1, VIT_210s0003g04860.1, VIT_211s0052g00340.1, VIT_211s0052g00350.1, VIT_211s0052g01410.1, VIT_211s0052g01420.1, VIT_211s0052g01430.1, VIT_211s0052g01460.1, VIT_211s0052g01470.1, VIT_212s0028g01850.1, VIT_212s0028g01860.1, VIT…
OG0000024																					PGSC0003DMP400005300, PGSC0003DMP400009546, PGSC0003DMP400009607, PGSC0003DMP400009608, PGSC0003DMP400014765, PGSC0003DMP400020100, PGSC0003DMP400021084, PGSC0003DMP400026460, PGSC0003DMP400027768, PGSC0003DMP400036330, PGSC0003DMP400044433, PGSC0003DMP400046661, PGSC0003DMP400046662, PGSC0003DMP400056468, PGSC0003DMP400056472, PGSC0003DMP400056517, PGSC0003DMP400056546, PGSC0003DMP400056614, PGS…
OG0000025	PSR84642, PSR92933, PSR98837, PSR98838, PSR98839, PSS02016, PSS05916, PSS19329	AT1G17060.1, AT3G14610.1, AT3G14620.1, AT3G14630.1, AT3G14630.2, AT3G14640.1, AT3G14640.2, AT3G14650.1, AT3G14660.1, AT3G14660.2, AT3G14660.3, AT3G14680.1, AT3G14690.1, AT3G14690.2	XP_013640839.2, XP_013640840.1, XP_013641600.2, XP_013644525.2, XP_013644539.2, XP_013644557.1, XP_013644565.1, XP_013644573.1, XP_013677246.1, XP_013677247.1, XP_013677248.1, XP_013677252.1, XP_013682348.1, XP_013702400.1, XP_013708844.1, XP_013710973.1, XP_013710974.1, XP_013719680.1, XP_013719756.1, XP_013719757.1, XP_013719758.1, XP_013733141.1, XP_013733622.1, XP_013736261.1, XP_022543795.1,…	Bol009797, Bol009798, Bol029295, Bol038280	EL10Ac1g01759.1, EL10Ac1g02305.1, EL10Ac4g07537.1, EL10Ac4g08460.1, EL10Ac4g08461.1, EL10Ac5g10798.1, EL10Ac5g10799.1, EL10Ac5g10800.1, EL10Ac5g10802.1, EL10Ac5g12563.1, EL10Ac5g12564.1, EL10Ac5g12566.1, EL10Ac7g16851.1, EL10Ac7g16853.1, EL10Ac7g16870.1, EL10Ac8g19109.1, EL10Ac8g19228.1, EL10Ac8g19229.1, EL10Ac8g19231.1	Ca_18458, Ca_18463, Ca_18464, Ca_18465, Ca_18466, Ca_19813, Ca_20213, Ca_25034	Cc00_g10980, Cc00_g10990, Cc00_g11000, Cc00_g11020, Cc00_g11050, Cc00_g11060, Cc00_g11070, Cc00_g11080, Cc00_g14530, Cc04_g14550, Cc04_g14570, Cc05_g02800, Cc05_g03250, Cc05_g03260, Cc05_g08730, Cc05_g08740, Cc05_g08750, Cc05_g08760, Cc05_g08770, Cc05_g08790, Cc05_g08800, Cc05_g08810, Cc05_g08820, Cc05_g08830, Cc05_g08840, Cc05_g08850, Cc05_g08860, Cc05_g08870, Cc05_g08890, Cc05_g10480, Cc05_g104…	XP_010459267.1, XP_010465352.1, XP_010465353.1, XP_010465355.1, XP_010465356.1, XP_010465357.1, XP_010465360.1, XP_010465361.1, XP_010465366.1, XP_010470433.1, XP_010476840.1, XP_010487262.1, XP_010487266.1, XP_010487267.1, XP_010498047.1, XP_010501993.1, XP_010501999.1, XP_010502007.2, XP_010502013.1, XP_010502020.1, XP_010502032.2, XP_019091010.1, XP_019096171.1, XP_019096172.1	orange1.1g010321m, orange1.1g038814m, orange1.1g039833m, orange1.1g039966m, orange1.1g040765m, orange1.1g041734m, orange1.1g041835m, orange1.1g042061m, orange1.1g046539m	Eucgr.B01868.1.p, Eucgr.B01963.1.p, Eucgr.F01380.1.p, Eucgr.F01382.1.p, Eucgr.F01383.1.p, Eucgr.F01386.1.p, Eucgr.F01387.1.p, Eucgr.F01390.1.p, Eucgr.F01392.1.p, Eucgr.F01394.1.p, Eucgr.F01394.2.p, Eucgr.F01396.1.p, Eucgr.F01398.1.p, Eucgr.F01400.1.p, Eucgr.G00582.1.p, Eucgr.G00584.1.p, Eucgr.G00587.1.p, Eucgr.G00589.1.p, Eucgr.G00593.1.p, Eucgr.G00595.1.p, Eucgr.L03661.1.p	MgTOL.E0869.1.p, MgTOL.E1497.1.p, MgTOL.E1498.1.p, MgTOL.G0401.1.p, MgTOL.H2071.1.p, MgTOL.H2072.1.p, MgTOL.H2078.1.p, MgTOL.H2079.1.p, MgTOL.H2084.1.p, MgTOL.H2085.1.p, MgTOL.H2087.1.p, MgTOL.H2088.1.p, MgTOL.H2089.1.p, MgTOL.H2089.2.p, MgTOL.H2090.1.p, MgTOL.H2091.1.p, MgTOL.H2092.1.p, MgTOL.H2111.1.p, MgTOL.H2112.1.p, MgTOL.H2200.1.p, MgTOL.H2204.1.p, MgTOL.M0201.1.p, MgTOL.M0206.1.p, MgTOL.M0…	gene08975-v2.0.a2-hybrid.t1, gene10863-v1.0-hybrid.t1, gene12470-v1.0-hybrid.t1, gene15384-v1.0-hybrid.t1, gene21443-v2.0.a2-hybrid.t1, gene21443-v2.0.a2-hybrid.t2, gene21443-v2.0.a2-hybrid.t3, gene27116-v2.0.a2-hybrid.t1, gene27116-v2.0.a2-hybrid.t2, gene27145-v2.0.a2-hybrid.t1, gene27146-v1.0-hybrid.t1, gene27147-v2.0.a2-hybrid.t1, gene27153-v2.0.a2-hybrid.t1, gene27156-v2.0.a2-hybrid.t1, gene2…	Glyma.03G226800.1.p, Glyma.03G226800.2.p, Glyma.03G226800.3.p, Glyma.06G227300.1.p, Glyma.06G227400.1.p, Glyma.06G238500.1.p, Glyma.08G238100.1.p, Glyma.08G238100.2.p, Glyma.13G261700.1.p, Glyma.13G261700.2.p, Glyma.13G261700.3.p, Glyma.13G261800.1.p, Glyma.13G262000.1.p, Glyma.13G262100.1.p, Glyma.13G277100.1.p, Glyma.15G243300.1.p, Glyma.15G243300.2.p, Glyma.15G243300.3.p, Glyma.15G243300.4.p, …	Gorai.001G002600.1, Gorai.002G043200.1, Gorai.002G043200.2, Gorai.002G043300.1, Gorai.002G043400.1, Gorai.002G043400.2, Gorai.002G043500.1, Gorai.002G043600.1, Gorai.002G043600.2, Gorai.002G043600.3, Gorai.004G270700.1, Gorai.008G154900.2, Gorai.009G035000.1	XP_010241316.1, XP_010241317.1, XP_010242111.1, XP_010248211.2, XP_010273926.1, XP_010275158.1, XP_010275170.1, XP_010275181.1, XP_010275244.1, XP_019055469.1, XP_019055470.1	XP_009758460.1, XP_009781171.1, XP_009789309.1, XP_009789316.1, XP_009790240.1, XP_009790241.1, XP_009790242.1, XP_009790243.1, XP_009790246.1, XP_009790247.1, XP_009790248.1, XP_009790249.1, XP_009790250.1, XP_009790251.1, XP_009796418.1, XP_009796906.1, XP_009797437.1, XP_009797873.1, XP_009800506.1	XP_009594690.1, XP_009594691.1, XP_009596805.1, XP_009602242.1, XP_009607556.1, XP_009615907.1, XP_009615908.1, XP_009617253.1, XP_009617254.1, XP_009618785.1, XP_009620490.1, XP_009620491.1, XP_009628921.1, XP_009628929.1, XP_033510989.1	XP_011009101.1, XP_011009102.1, XP_011009103.1, XP_011029497.1, XP_011029498.1	Phvul.005G063200.1.p, Phvul.005G063300.1.p, Phvul.005G063400.1.p, Phvul.005G063500.2.p, Phvul.005G063500.3.p, Phvul.005G063800.1.p, Phvul.005G063900.1.p, Phvul.005G064100.1.p, Phvul.005G065000.1.p, Phvul.009G081633.1.p, Phvul.009G081700.1.p, Phvul.011G000200.1.p, Phvul.011G161100.1.p, Phvul.011G161400.1.p, Phvul.011G161600.2.p, Phvul.011G161700.1.p, Phvul.011G165900.1.p, Phvul.011G166000.1.p	Solyc06g084760.2.1, Solyc06g084770.2.1, Solyc07g006145.1.1, Solyc07g041500.3.1, Solyc07g052025.1.1, Solyc07g052077.1.1, Solyc07g055350.3.1, Solyc07g055440.2.1, Solyc07g055450.2.1, Solyc07g055460.3.1, Solyc07g055470.3.1, Solyc07g055480.2.1, Solyc07g055490.3.1, Solyc07g055495.1.1, Solyc07g055530.3.1, Solyc07g055540.3.1, Solyc07g055550.2.1, Solyc07g055560.3.1, Solyc07g061980.2.1, Solyc07g062500.3.1,…	PGSC0003DMP400004194, PGSC0003DMP400004195, PGSC0003DMP400004196, PGSC0003DMP400004197, PGSC0003DMP400010776, PGSC0003DMP400010777, PGSC0003DMP400010779, PGSC0003DMP400012511, PGSC0003DMP400012541, PGSC0003DMP400012542, PGSC0003DMP400012543, PGSC0003DMP400012545, PGSC0003DMP400012546, PGSC0003DMP400012547, PGSC0003DMP400012603, PGSC0003DMP400014501, PGSC0003DMP400018633, PGSC0003DMP400018634, PGS…	XP_010533035.1, XP_010533036.1, XP_010535012.1, XP_010535013.1, XP_010535014.1, XP_010537688.1, XP_010537689.1, XP_010540131.1, XP_010540132.1, XP_010540137.1, XP_010542332.1, XP_010552154.1, XP_010552157.1, XP_019057755.1, XP_019057784.1, XP_019059121.1	VaccDscaff12-snap-gene-321.45-mRNA-1, VaccDscaff132-snap-gene-3.39-mRNA-1, VaccDscaff17-snap-gene-259.42-mRNA-1, VaccDscaff210-augustus-gene-1.42-mRNA-1, VaccDscaff210-snap-gene-1.48-mRNA-1, VaccDscaff23-processed-gene-71.22-mRNA-1, VaccDscaff38-snap-gene-294.45-mRNA-1, VaccDscaff38-snap-gene-294.47-mRNA-1, VaccDscaff40-augustus-gene-216.31-mRNA-1, VaccDscaff40-augustus-gene-216.32-mRNA-1, VaccDs…	vmacro11996-RA, vmacro11998-RA, vmacro11999-RA, vmacro13684-RA, vmacro20761-RA	vmicro09299-RA, vmicro09300-RA, vmicro15270-RA, vmicro18808-RA, vmicro25434-RA, vmicro29866-RA	Vradi02g10790, Vradi02g10800, Vradi0385s00030, Vradi0399s00010, Vradi03g07130, Vradi05g11470, Vradi05g19060, Vradi05g19070, Vradi05g19080, Vradi05g19700, Vradi0802s00010, Vradi09g04680, Vradi09g04690, Vradi1222s00010	VIT_200s0389g00030.1, VIT_200s0389g00030.2, VIT_200s0389g00030.3, VIT_200s0389g00040.1, VIT_200s0389g00040.2, VIT_200s0389g00040.3, VIT_204s0008g01860.1, VIT_211s0016g01290.1, VIT_211s0016g01290.2, VIT_211s0016g01290.3, VIT_219s0015g02050.1, VIT_219s0015g02090.1, VIT_219s0015g02090.2, VIT_219s0015g02090.3, VIT_219s0015g02140.1, VIT_219s0015g02140.2, VIT_219s0015g02140.3, VIT_219s0015g02140.4, VIT…
OG0000026	PSS17306, PSS19261	AT1G33540.1, AT1G33540.2, AT1G73270.1, AT1G73270.2, AT1G73280.1, AT1G73280.2, AT1G73280.3, AT1G73280.4, AT1G73290.1, AT1G73290.2, AT1G73290.3, AT1G73300.1, AT1G73300.2, AT1G73310.1, AT1G73310.2, AT1G73310.3, AT2G22920.1, AT2G22920.2, AT2G22920.3, AT2G22920.4, AT2G22960.1, AT2G22970.1, AT2G22970.2, AT2G22970.3, AT2G22970.4, AT2G22980.1, AT2G22980.2, AT2G22980.3, AT2G22980.4, AT2G22980.5, AT2G22990…	NP_001303058.1, XP_013642885.1, XP_013642886.1, XP_013642887.1, XP_013647029.1, XP_013647037.1, XP_013648843.1, XP_013648844.1, XP_013648847.1, XP_013648849.1, XP_013648950.1, XP_013648951.1, XP_013648952.1, XP_013649625.1, XP_013649830.1, XP_013649831.1, XP_013652371.1, XP_013653506.1, XP_013653507.1, XP_013653508.1, XP_013662427.1, XP_013667570.1, XP_013672786.1, XP_013678489.1, XP_013678498.1,…	Bol005836, Bol012132, Bol022268, Bol024616, Bol026272, Bol034411, Bol043737	EL10Ac1g00811.1, EL10Ac1g02361.1, EL10Ac3g06381.1, EL10Ac3g06383.1, EL10Ac3g06389.1, EL10Ac3g06391.1, EL10Ac6g13815.1, EL10Ac8g20502.1, EL10Ac9g22182.1	Ca_00464, Ca_21952, Ca_21954, Ca_21957	Cc00_g06340, Cc00_g17780, Cc00_g23530, Cc00_g23880, Cc00_g23890, Cc00_g23900, Cc00_g32550, Cc00_g33090, Cc00_g36020, Cc01_g02440, Cc01_g02630, Cc01_g02650, Cc01_g09140, Cc01_g09150, Cc01_g09160, Cc01_g09200, Cc01_g09210, Cc01_g09220, Cc01_g09230, Cc01_g09240, Cc01_g09250, Cc08_g09790, Cc08_g09800, Cc08_g10000, Cc09_g03760, Cc10_g05090, Cc10_g05100, Cc10_g05110	XP_010416123.1, XP_010422959.1, XP_010426467.1, XP_010428247.1, XP_010429230.1, XP_010429231.1, XP_010429234.1, XP_010429235.1, XP_010429236.1, XP_010429237.1, XP_010429239.1, XP_010429241.1, XP_010429242.1, XP_010452962.1, XP_010461188.1, XP_010464717.1, XP_010464718.1, XP_010464719.1, XP_010464720.1, XP_010464977.1, XP_010464978.1, XP_010465794.1, XP_010471386.1, XP_010472296.1, XP_010472297.1,…	orange1.1g012205m, orange1.1g012236m, orange1.1g012276m, orange1.1g015037m, orange1.1g016520m, orange1.1g018994m, orange1.1g023030m, orange1.1g029400m, orange1.1g031674m, orange1.1g031873m	Eucgr.C00146.1.p, Eucgr.C00147.1.p, Eucgr.C02185.1.p, Eucgr.C02352.1.p, Eucgr.C02352.2.p, Eucgr.F02236.1.p, Eucgr.F02236.2.p, Eucgr.G01192.1.p, Eucgr.G01194.1.p, Eucgr.G01195.1.p, Eucgr.G01197.1.p, Eucgr.G01197.2.p, Eucgr.G01198.1.p, Eucgr.G01198.2.p, Eucgr.G01198.3.p, Eucgr.G01198.4.p, Eucgr.G01200.1.p, Eucgr.G01200.2.p, Eucgr.G01201.1.p, Eucgr.G01202.1.p, Eucgr.H01396.1.p, Eucgr.H01623.1.p, Euc…	MgTOL.B0450.1.p	gene02600-v2.0.a2-hybrid.t1, gene02600-v2.0.a2-hybrid.t2, gene02600-v2.0.a2-hybrid.t3, gene03811-v2.0.a2-hybrid.t1, gene05791-v2.0.a2-hybrid.t1, gene05791-v2.0.a2-hybrid.t2, gene05791-v2.0.a2-hybrid.t3, gene05791-v2.0.a2-hybrid.t4, gene05791-v2.0.a2-hybrid.t5, gene12010-v2.0.a2-hybrid.t1, gene12010-v2.0.a2-hybrid.t2, gene12026-v1.0-hybrid.t1, gene12026-v1.0-hybrid.t2, gene12026-v1.0-hybrid.t3, ge…	Glyma.03G070300.1.p, Glyma.05G085800.1.p, Glyma.06G047400.1.p, Glyma.06G047400.2.p, Glyma.06G047400.3.p, Glyma.06G047400.4.p, Glyma.06G047400.5.p, Glyma.06G047400.6.p, Glyma.06G047400.7.p, Glyma.06G047400.8.p, Glyma.06G047400.9.p, Glyma.06G181700.1.p, Glyma.06G181700.2.p, Glyma.06G181700.3.p, Glyma.06G181700.4.p, Glyma.06G181700.5.p, Glyma.13G075100.1.p, Glyma.13G221900.1.p, Glyma.15G090300.1.p, …	Gorai.008G084200.1, Gorai.008G084200.2, Gorai.008G084300.1, Gorai.008G084400.1, Gorai.009G221000.1, Gorai.009G221000.2, Gorai.011G236800.1, Gorai.011G236800.2, Gorai.011G236800.3, Gorai.011G236800.4, Gorai.011G236800.5	XP_010277006.1	XP_009761854.1, XP_009764359.1, XP_009768014.1, XP_009771128.1, XP_009771129.1, XP_009771130.1, XP_009784016.1, XP_009784017.1, XP_009795830.1, XP_009795831.1	XP_009600999.1, XP_009601001.1, XP_009612197.1, XP_009612206.2, XP_009614132.1, XP_009614133.1, XP_009626153.1, XP_018629422.1, XP_018629978.1, XP_018633410.1, XP_033511706.1, XP_033514430.1	XP_011006023.1, XP_011006024.1, XP_011006039.1, XP_011030307.1, XP_011030308.1, XP_011030309.1, XP_011030310.1, XP_011030311.1	Phvul.006G168154.1.p, Phvul.006G168154.2.p, Phvul.006G168163.1.p, Phvul.009G072900.1.p, Phvul.009G177800.1.p, Phvul.010G011400.1.p	Solyc04g076120.3.1, Solyc04g077615.1.1, Solyc04g077630.3.1, Solyc04g077640.3.1, Solyc04g077650.3.1, Solyc04g077670.3.1, Solyc04g079040.3.1, Solyc04g079047.1.1, Solyc04g079060.3.1, Solyc04g079070.3.1, Solyc05g050770.3.1, Solyc05g050780.3.1, Solyc10g049210.2.1, Solyc10g049240.1.1, Solyc10g049255.1.1, Solyc10g049270.2.1, Solyc12g019560.1.1, Solyc12g019570.2.1, Solyc12g088250.2.1, Solyc12g088260.1.1,…	PGSC0003DMP400005840, PGSC0003DMP400012453, PGSC0003DMP400012456, PGSC0003DMP400012457, PGSC0003DMP400014099, PGSC0003DMP400014100, PGSC0003DMP400014101, PGSC0003DMP400018772, PGSC0003DMP400018775, PGSC0003DMP400018776, PGSC0003DMP400018777, PGSC0003DMP400018778, PGSC0003DMP400018779, PGSC0003DMP400020481, PGSC0003DMP400020484, PGSC0003DMP400020485, PGSC0003DMP400020486, PGSC0003DMP400020487, PGS…	XP_010527655.1, XP_010527656.1, XP_010533332.2, XP_010542125.1, XP_010555472.2, XP_010555473.1, XP_010555475.2, XP_010555476.2, XP_010555479.1, XP_010555480.1, XP_010555787.1, XP_010556472.1, XP_010556473.1, XP_010556474.1, XP_010556475.1, XP_010556476.1, XP_010556477.1, XP_010556479.1, XP_010556480.1, XP_019059466.1	VaccDscaff12-snap-gene-115.34-mRNA-1, VaccDscaff12-snap-gene-115.35-mRNA-1, VaccDscaff14-snap-gene-345.46-mRNA-1, VaccDscaff16-augustus-gene-352.18-mRNA-1, VaccDscaff17-snap-gene-225.20-mRNA-1, VaccDscaff18-snap-gene-44.37-mRNA-1, VaccDscaff2-augustus-gene-399.48-mRNA-1, VaccDscaff2-augustus-gene-399.49-mRNA-1, VaccDscaff2-augustus-gene-399.50-mRNA-1, VaccDscaff23-snap-gene-297.32-mRNA-1, VaccDsc…	vmacro01949-RA, vmacro01950-RA, vmacro01951-RA, vmacro04589-RA, vmacro19541-RA, vmacro21428-RA, vmacro22042-RA, vmacro22043-RA, vmacro22046-RA, vmacro22047-RA, vmacro23513-RA, vmacro23514-RA	vmicro06112-RA, vmicro06114-RA, vmicro06115-RA, vmicro10887-RA, vmicro10888-RA, vmicro10889-RA, vmicro13516-RA, vmicro13517-RA, vmicro14679-RA, vmicro16741-RA, vmicro16742-RA	Vradi05g04190, Vradi05g04210, Vradi05g04220, Vradi05g04230, Vradi05g04240, Vradi05g04250, Vradi10g09540	VIT_203s0088g00030.1, VIT_203s0088g00150.1, VIT_203s0088g00260.1, VIT_203s0088g00260.2, VIT_203s0088g00260.3, VIT_203s0091g01200.1, VIT_203s0091g01200.2, VIT_203s0091g01200.3, VIT_203s0091g01240.1, VIT_203s0091g01240.2, VIT_203s0091g01270.1, VIT_203s0091g01290.1, VIT_203s0091g01290.2, VIT_211s0052g00750.1, VIT_211s0052g00750.2, VIT_211s0052g00770.1, VIT_211s0052g00770.2, VIT_211s0052g00770.3, VIT…
OG0000027	PSR87998, PSR93495, PSS02562, PSS02879, PSS11590, PSS17388, PSS24367, PSS26561, PSS29124, PSS29369, PSS30136, PSS30765, PSS36681	AT1G10940.1, AT1G10940.2, AT1G60940.1, AT1G60940.2, AT1G78290.2, AT1G78290.3, AT2G23030.1, AT3G50500.1, AT3G50500.2, AT4G11373.1, AT4G33950.1, AT4G33950.2, AT4G40010.1, AT5G08590.1, AT5G08590.2, AT5G63650.1, AT5G66880.1, AT5G66880.2	NP_001303073.1, NP_001303129.1, XP_013643008.1, XP_013643405.1, XP_013645503.1, XP_013648653.1, XP_013653572.1, XP_013653573.1, XP_013657214.1, XP_013657785.1, XP_013666063.1, XP_013676330.1, XP_013680330.1, XP_013686253.1, XP_013712650.1, XP_013715535.1, XP_013716545.1, XP_013721827.1, XP_013726643.1, XP_013726644.1, XP_013735213.1, XP_013735214.1, XP_013736315.1, XP_013737027.1, XP_013738405.1,…	Bol008797, Bol013619, Bol016962, Bol027210, Bol027491, Bol028860, Bol031291, Bol033848, Bol036682, Bol043777	EL10Ac1g01163.1, EL10Ac4g08978.1, EL10Ac5g12258.1, EL10Ac6g14822.1, EL10Ac9g21817.1	Ca_00049, Ca_02120, Ca_02306, Ca_04256, Ca_06421, Ca_09244, Ca_09544, Ca_12714, Ca_12798, Ca_14832, Ca_16736, Ca_16915, Ca_23761	Cc00_g10850, Cc00_g19320, Cc00_g35430, Cc02_g18420, Cc02_g22790, Cc03_g12650, Cc07_g05710, Cc07_g14700, Cc08_g11200, Cc10_g06790, Cc11_g01250	XP_010416809.1, XP_010416810.1, XP_010416811.1, XP_010417055.1, XP_010418041.1, XP_010423046.1, XP_010426592.1, XP_010426593.1, XP_010428950.1, XP_010429243.1, XP_010430082.1, XP_010432490.1, XP_010432491.1, XP_010432492.1, XP_010437128.1, XP_010437694.1, XP_010437695.1, XP_010444281.1, XP_010444716.1, XP_010444717.1, XP_010446580.1, XP_010447170.1, XP_010452877.1, XP_010460858.1, XP_010464758.1,…	orange1.1g017860m, orange1.1g017933m, orange1.1g017936m, orange1.1g018734m, orange1.1g019195m, orange1.1g019433m, orange1.1g019628m, orange1.1g019901m, orange1.1g020133m, orange1.1g022401m, orange1.1g023058m, orange1.1g023591m, orange1.1g024336m, orange1.1g024363m, orange1.1g024572m, orange1.1g024809m, orange1.1g024819m, orange1.1g025350m, orange1.1g025369m, orange1.1g025933m, orange1.1g026299m, …	Eucgr.D02135.1.p, Eucgr.D02135.2.p, Eucgr.E00345.1.p, Eucgr.G00557.1.p, Eucgr.G00557.2.p, Eucgr.G00558.1.p, Eucgr.H04745.1.p, Eucgr.I00977.1.p, Eucgr.I00977.2.p, Eucgr.I00977.3.p, Eucgr.I00977.4.p, Eucgr.I01180.1.p, Eucgr.I01180.2.p, Eucgr.I01180.3.p, Eucgr.I01180.4.p, Eucgr.I02742.1.p	MgTOL.B0302.1.p, MgTOL.B0302.2.p, MgTOL.B0819.1.p, MgTOL.H0526.1.p, MgTOL.H0842.1.p, MgTOL.H0842.2.p, MgTOL.H2425.1.p, MgTOL.K0798.1.p, MgTOL.N1047.1.p	gene06595-v1.0-hybrid.t1, gene10769-v1.0-hybrid.t1, gene10769-v1.0-hybrid.t2, gene11031-v2.0.a2-hybrid.t1, gene11969-v2.0.a2-hybrid.t1, gene11970-v1.0-hybrid.t1, gene16244-v1.0-hybrid.t1, gene16244-v1.0-hybrid.t2, gene16244-v1.0-hybrid.t3, gene16244-v1.0-hybrid.t4, gene16244-v1.0-hybrid.t5, gene24096-v2.0.a2-hybrid.t1, gene24096-v2.0.a2-hybrid.t2, gene31902-v1.0-hybrid.t1, gene37433-v2.0.a2-hybri…	Glyma.01G183500.1.p, Glyma.01G183500.2.p, Glyma.01G204200.1.p, Glyma.01G204200.2.p, Glyma.01G204200.3.p, Glyma.01G204200.4.p, Glyma.01G204200.5.p, Glyma.01G204200.6.p, Glyma.02G135500.1.p, Glyma.02G135500.2.p, Glyma.02G135500.3.p, Glyma.02G135500.4.p, Glyma.02G208500.1.p, Glyma.04G205400.1.p, Glyma.05G066700.1.p, Glyma.05G066700.2.p, Glyma.05G066700.3.p, Glyma.05G081900.1.p, Glyma.05G176100.1.p, …	Gorai.002G006900.1, Gorai.004G191500.1, Gorai.004G191500.2, Gorai.005G094500.1, Gorai.005G094500.2, Gorai.005G094500.3, Gorai.005G094500.4, Gorai.005G094500.5, Gorai.005G094500.6, Gorai.005G094500.7, Gorai.005G094500.8, Gorai.005G239800.1, Gorai.005G239800.2, Gorai.005G239800.3, Gorai.005G239800.4, Gorai.005G239800.5, Gorai.005G239800.6, Gorai.007G053000.1, Gorai.007G053000.2, Gorai.007G053000.3,…	XP_010242684.1, XP_010255130.1, XP_010263754.1, XP_010267129.1, XP_010272999.1, XP_010274511.1	XP_009761966.1, XP_009761967.1, XP_009763452.1, XP_009767127.1, XP_009767128.1, XP_009767129.1, XP_009774098.1, XP_009774100.1, XP_009774101.1, XP_009774102.1, XP_009774903.1, XP_009776074.1, XP_009776430.1, XP_009777005.1, XP_009780712.1, XP_009786561.1, XP_009786562.1, XP_009786563.1, XP_009792025.1, XP_009792520.1, XP_009799008.1, XP_009802846.1, XP_009802847.1, XP_009804586.1, XP_009804587.1	XP_009591753.1, XP_009591903.1, XP_009601198.1, XP_009601199.1, XP_009601200.1, XP_009601202.1, XP_009601520.1, XP_009601521.1, XP_009601522.1, XP_009602316.1, XP_009602813.1, XP_009607204.1, XP_009614053.1, XP_009619696.1, XP_009619697.1, XP_009620688.1, XP_009620689.1, XP_009621087.1, XP_009626814.1, XP_009632001.1, XP_009632002.1, XP_009632003.1, XP_018622245.1, XP_018631659.1, XP_018632104.1,…	XP_010999823.1, XP_011001186.1, XP_011001187.1, XP_011001188.1, XP_011001189.1, XP_011001254.1, XP_011003029.1, XP_011003030.1, XP_011009269.1, XP_011009381.1, XP_011009382.1, XP_011015060.1, XP_011016762.1, XP_011016769.1, XP_011022823.1, XP_011022824.1, XP_011028282.1, XP_011028283.1, XP_011031063.1	Phvul.002G002200.1.p, Phvul.002G002200.2.p, Phvul.002G021600.1.p, Phvul.002G021600.2.p, Phvul.002G021600.3.p, Phvul.002G249300.1.p, Phvul.002G261200.1.p, Phvul.003G012300.1.p, Phvul.003G225800.1.p, Phvul.003G247000.1.p, Phvul.003G293600.1.p, Phvul.006G080800.2.p, Phvul.006G216400.1.p, Phvul.008G176300.1.p, Phvul.008G176300.2.p, Phvul.009G157800.1.p	Solyc01g103940.3.1, Solyc01g108280.3.1, Solyc02g090390.3.1, Solyc04g012160.3.1, Solyc04g074500.3.1, Solyc05g056550.3.1, Solyc08g077780.3.1, Solyc11g010130.2.1	PGSC0003DMP400028221, PGSC0003DMP400028222, PGSC0003DMP400031047, PGSC0003DMP400040555, PGSC0003DMP400040556, PGSC0003DMP400040890, PGSC0003DMP400040891, PGSC0003DMP400040892, PGSC0003DMP400041188, PGSC0003DMP400044922, PGSC0003DMP400045485, PGSC0003DMP400045487, PGSC0003DMP400045488, PGSC0003DMP400053702, PGSC0003DMP400053703, PGSC0003DMP400053704, PGSC0003DMP400053705	XP_010526938.1, XP_010526939.1, XP_010530874.1, XP_010533957.1, XP_010534081.1, XP_010535353.1, XP_010535362.1, XP_010535367.1, XP_010540806.1, XP_010540807.1, XP_010540808.1, XP_010546286.1, XP_010547458.1, XP_010547508.1, XP_010547692.1, XP_010547867.1, XP_010555374.1, XP_010558405.1, XP_019058510.1, XP_019058512.1, XP_019058742.1	VaccDscaff13-augustus-gene-134.25-mRNA-1, VaccDscaff13-augustus-gene-15.39-mRNA-1, VaccDscaff13-snap-gene-15.44-mRNA-1, VaccDscaff14-processed-gene-314.0-mRNA-1, VaccDscaff16-snap-gene-187.25-mRNA-1, VaccDscaff16-snap-gene-328.35-mRNA-1, VaccDscaff17-augustus-gene-130.28-mRNA-1, VaccDscaff17-augustus-gene-243.18-mRNA-1, VaccDscaff18-snap-gene-70.38-mRNA-1, VaccDscaff2-augustus-gene-365.28-mRNA-1,…	vmacro01742-RA, vmacro04718-RA, vmacro12979-RA, vmacro17919-RA, vmacro18582-RA, vmacro19880-RA, vmacro23228-RA	vmicro07001-RA, vmicro10932-RA, vmicro12892-RA, vmicro17843-RA, vmicro20705-RA, vmicro21402-RA, vmicro23784-RA, vmicro27038-RA	Vradi0043s00240, Vradi07g03290, Vradi07g10220, Vradi10g13160, Vradi11g03370, Vradi11g05030, Vradi11g11410	VIT_200s0710g00020.1, VIT_200s0710g00020.2, VIT_200s0710g00020.3, VIT_200s0710g00020.4, VIT_202s0236g00130.1, VIT_202s0236g00130.2, VIT_202s0236g00130.3, VIT_202s0236g00130.4, VIT_203s0063g01080.1, VIT_203s0063g01080.2, VIT_207s0031g03210.1, VIT_207s0191g00070.1, VIT_207s0191g00070.2, VIT_207s0191g00070.3, VIT_207s0191g00070.4, VIT_207s0191g00070.5, VIT_207s0191g00070.6, VIT_207s0191g00070.7, VIT…
OG0000028	PSR84837, PSR85926, PSR92467, PSR94694, PSS03094, PSS04290, PSS08406, PSS13592, PSS14747, PSS21069, PSS26641, PSS28621, PSS30378, PSS33412, PSS35228, PSS36052, PSS36199	AT1G10630.1, AT1G10630.2, AT1G23490.1, AT1G70490.1, AT1G70490.2, AT1G70490.3, AT1G70490.4, AT1G70490.5, AT1G70490.6, AT1G70490.7, AT2G15310.1, AT2G24765.1, AT2G24765.2, AT2G47170.1, AT2G47170.2, AT2G47170.3, AT3G62290.1, AT3G62290.2, AT3G62290.3, AT5G14670.1, AT5G14670.2, AT5G14670.3	XP_013650216.1, XP_013653324.1, XP_013653325.1, XP_013653326.1, XP_013664045.1, XP_013664046.1, XP_013667074.1, XP_013667697.1, XP_013668688.1, XP_013670746.1, XP_013670747.1, XP_013677375.1, XP_013686394.1, XP_013687102.1, XP_013688609.1, XP_013690623.2, XP_013690635.1, XP_013690640.1, XP_013690648.1, XP_013691920.1, XP_013692945.1, XP_013702814.1, XP_013702815.1, XP_013711422.1, XP_013711423.1,…	Bol008666, Bol012284, Bol014380, Bol014406, Bol017388, Bol017406, Bol017965, Bol021185, Bol029613, Bol030396, Bol031918, Bol033001, Bol035031, Bol044678	EL10Ac2g04368.1, EL10Ac3g06280.1, EL10Ac4g09512.1, EL10Ac6g13692.1, EL10Ac6g15693.1, EL10Ac6g15694.1, EL10Ac8g18261.1, EL10Ac9g22296.1, EL10As5g23596.1	Ca_01027, Ca_02179, Ca_03274, Ca_03538, Ca_12576, Ca_21466, Ca_21467	Cc02_g31770, Cc02_g35410, Cc02_g35420, Cc02_g35430, Cc06_g13670, Cc07_g02000, Cc07_g06420, Cc11_g15260	XP_010413292.1, XP_010415728.1, XP_010415729.1, XP_010417236.1, XP_010420114.1, XP_010420115.1, XP_010427826.1, XP_010427827.1, XP_010429471.1, XP_010432822.1, XP_010432823.1, XP_010438000.1, XP_010447538.1, XP_010453596.1, XP_010460136.1, XP_010467292.1, XP_010468970.1, XP_010471043.1, XP_010471044.1, XP_010472496.1, XP_010475938.1, XP_010477643.1, XP_010488952.1, XP_010491587.1, XP_010492280.1,…	orange1.1g029675m, orange1.1g030120m, orange1.1g030122m, orange1.1g030133m, orange1.1g030149m, orange1.1g030156m, orange1.1g030187m, orange1.1g030191m, orange1.1g030192m, orange1.1g030193m, orange1.1g030221m, orange1.1g030233m, orange1.1g030289m, orange1.1g031796m, orange1.1g031797m, orange1.1g037770m, orange1.1g044598m	Eucgr.C02422.1.p, Eucgr.G01362.1.p, Eucgr.H02222.1.p, Eucgr.H02222.2.p, Eucgr.H02222.3.p, Eucgr.H02222.4.p, Eucgr.H02224.1.p, Eucgr.H02224.2.p, Eucgr.I01779.1.p, Eucgr.I01779.2.p, Eucgr.I01779.3.p, Eucgr.I01779.4.p, Eucgr.I01779.5.p, Eucgr.I01779.6.p, Eucgr.I01779.7.p, Eucgr.I01779.8.p, Eucgr.I01780.1.p, Eucgr.I01780.2.p, Eucgr.I01780.3.p, Eucgr.L02942.1.p	MgTOL.B0912.1.p, MgTOL.D0040.1.p, MgTOL.D0041.1.p, MgTOL.D0042.1.p, MgTOL.D0045.1.p, MgTOL.D0045.2.p, MgTOL.E0173.1.p, MgTOL.E0173.2.p, MgTOL.J1516.1.p, MgTOL.K0244.1.p, MgTOL.L1271.1.p, MgTOL.L1271.2.p, MgTOL.N0944.1.p, MgTOL.N0949.1.p	gene00282-v2.0.a2-hybrid.t1, gene22998-v2.0.a2-hybrid.t1, gene22998-v2.0.a2-hybrid.t2, gene22998-v2.0.a2-hybrid.t3, gene23839-v1.0-hybrid.t1, gene23839-v1.0-hybrid.t2, gene24539-v2.0.a2-hybrid.t1, gene26272-v1.0-hybrid.t1, gene27391-v2.0.a2-hybrid.t1, gene28436-v1.0-hybrid.t1, gene36921-v2.0.a2-hybrid.t1	Glyma.01G029800.1.p, Glyma.01G029800.2.p, Glyma.01G029800.3.p, Glyma.01G029800.4.p, Glyma.01G189800.1.p, Glyma.01G189800.2.p, Glyma.01G189800.3.p, Glyma.01G189800.4.p, Glyma.01G189800.5.p, Glyma.02G009600.1.p, Glyma.02G035600.1.p, Glyma.02G035600.2.p, Glyma.05G006000.1.p, Glyma.05G006000.2.p, Glyma.05G006000.4.p, Glyma.08G285600.1.p, Glyma.09G030900.1.p, Glyma.09G030900.2.p, Glyma.10G010200.1.p, …	Gorai.001G263300.1, Gorai.001G263300.2, Gorai.001G263300.3, Gorai.001G263300.4, Gorai.001G263300.5, Gorai.002G185200.1, Gorai.002G185200.2, Gorai.002G185200.3, Gorai.002G185200.4, Gorai.002G185200.5, Gorai.002G185200.6, Gorai.004G049700.1, Gorai.004G101800.1, Gorai.004G101800.2, Gorai.004G101800.3, Gorai.004G146100.1, Gorai.004G146100.2, Gorai.004G146100.3, Gorai.005G181600.1, Gorai.007G120600.1,…	XP_010244258.1, XP_010248146.1, XP_010265369.1, XP_010265370.1, XP_010270872.1, XP_010270873.1, XP_010270874.1, XP_010270875.1, XP_010270876.1, XP_010270878.1, XP_010270879.1, XP_010270880.1, XP_010270881.1, XP_010270882.1, XP_010270884.1, XP_010276502.1, XP_010276503.1, XP_019052191.1	XP_009757514.1, XP_009758092.1, XP_009759065.1, XP_009759206.1, XP_009762302.1, XP_009775097.1, XP_009776781.1, XP_009776782.1, XP_009788332.1, XP_009794408.1, XP_009801043.1, XP_009801044.1, XP_009801816.1	XP_009595261.1, XP_009599611.1, XP_009599612.1, XP_009604530.1, XP_009604531.1, XP_009606828.1, XP_009612443.1, XP_009620631.1, XP_009622926.1, XP_009626500.1, XP_009629758.1, XP_009629759.1	XP_011003176.1, XP_011003177.1, XP_011003178.1, XP_011008774.1, XP_011008775.1, XP_011011379.1, XP_011012655.1, XP_011018163.1, XP_011019121.1, XP_011023829.1, XP_011023830.1, XP_011023831.1, XP_011023832.1, XP_011030408.1, XP_011030410.1, XP_011031405.1, XP_011031406.1, XP_011038977.1, XP_011038978.1, XP_011038980.1, XP_011038981.1, XP_011038982.1, XP_011038983.1, XP_011038984.1, XP_011040674.1,…	Phvul.001G215400.1.p, Phvul.001G215400.2.p, Phvul.002G015400.1.p, Phvul.002G070500.1.p, Phvul.003G061400.1.p, Phvul.003G148800.1.p, Phvul.004G011900.1.p, Phvul.006G122200.1.p, Phvul.007G203600.1.p, Phvul.007G211700.1.p	Solyc01g008000.3.1, Solyc01g100860.3.1, Solyc01g100870.3.1, Solyc02g092970.3.1, Solyc04g025560.3.1, Solyc05g005190.3.1, Solyc07g006640.3.1, Solyc10g049260.2.1, Solyc12g099080.2.1	PGSC0003DMP400002297, PGSC0003DMP400008311, PGSC0003DMP400008312, PGSC0003DMP400023902, PGSC0003DMP400028677, PGSC0003DMP400043306, PGSC0003DMP400043307, PGSC0003DMP400043308, PGSC0003DMP400043309, PGSC0003DMP400043310, PGSC0003DMP400043311, PGSC0003DMP400043312, PGSC0003DMP400043313, PGSC0003DMP400043314, PGSC0003DMP400043315, PGSC0003DMP400043316, PGSC0003DMP400044348, PGSC0003DMP400044349, PGS…	XP_010523901.1, XP_010524305.1, XP_010525886.1, XP_010525887.1, XP_010526253.1, XP_010528581.1, XP_010533952.1, XP_010544949.1, XP_010547525.1, XP_010547526.1, XP_010547797.1, XP_010547805.1, XP_010547988.1, XP_010550140.1, XP_010550141.1, XP_010551584.1, XP_010551905.1, XP_010551906.1, XP_010551907.1, XP_010552645.1, XP_010553607.1, XP_010554051.1, XP_010554052.1, XP_010554053.1, XP_010559218.1,…	VaccDscaff13-augustus-gene-119.27-mRNA-1, VaccDscaff14-augustus-gene-223.28-mRNA-1, VaccDscaff16-augustus-gene-16.38-mRNA-1, VaccDscaff16-augustus-gene-33.29-mRNA-1, VaccDscaff18-augustus-gene-364.35-mRNA-1, VaccDscaff2-snap-gene-259.35-mRNA-1, VaccDscaff27-snap-gene-215.29-mRNA-1, VaccDscaff3-augustus-gene-177.36-mRNA-1, VaccDscaff30-augustus-gene-247.32-mRNA-1, VaccDscaff30-snap-gene-338.34-mRN…	vmacro01163-RA, vmacro06032-RA	vmicro02830-RA, vmicro05631-RA, vmicro07942-RA	Vradi01g00620, Vradi0206s00020, Vradi0320s00020, Vradi03g06730, Vradi08g10990, Vradi10g06150, Vradi11g04450	VIT_201s0127g00440.1, VIT_201s0127g00440.2, VIT_201s0127g00440.3, VIT_201s0127g00440.4, VIT_201s0127g00440.5, VIT_204s0008g07360.1, VIT_205s0020g00490.1, VIT_207s0005g02000.1, VIT_207s0129g01090.1, VIT_207s0129g01090.2, VIT_207s0129g01090.3, VIT_207s0129g01090.4, VIT_207s0129g01090.5, VIT_211s0052g01720.1, VIT_211s0052g01720.2, VIT_211s0052g01720.3, VIT_211s0052g01720.4, VIT_211s0052g01720.5, VIT…
OG0000029	PSR88066, PSS09639, PSS09641, PSS28795	AT1G43722.1, AT3G30525.1, AT5G35695.1, AT5G41980.1	XP_013645138.1, XP_013645531.1, XP_013646084.1, XP_013646184.1, XP_013650861.1, XP_013654550.1, XP_013668668.1, XP_013668674.1, XP_013669496.1, XP_013672026.1, XP_013673555.1, XP_013673575.1, XP_013688927.1, XP_013699776.1, XP_013702324.1, XP_013704319.1, XP_013706085.1, XP_013709187.2, XP_013709322.1, XP_013709353.1, XP_013709656.1, XP_013713644.1, XP_013715551.1, XP_013715908.2, XP_013716251.1,…		EL10Ac1g00821.1, EL10Ac1g01287.1, EL10Ac1g01616.1, EL10Ac1g01713.1, EL10Ac1g02134.1, EL10Ac1g02135.1, EL10Ac1g02152.1, EL10Ac1g02211.1, EL10Ac1g02228.1, EL10Ac1g02229.1, EL10Ac2g03034.1, EL10Ac2g03074.1, EL10Ac2g03169.1, EL10Ac2g03248.1, EL10Ac2g03254.1, EL10Ac2g03259.1, EL10Ac2g03305.1, EL10Ac2g03380.1, EL10Ac2g03584.1, EL10Ac2g03732.1, EL10Ac2g03931.1, EL10Ac3g05499.1, EL10Ac3g05774.1, EL10Ac3g…	Ca_16808	Cc00_g12070, Cc00_g12350, Cc02_g10140, Cc04_g07530, Cc05_g08710, Cc06_g08990, Cc06_g18870, Cc06_g20430, Cc07_g19560, Cc07_g19730, Cc07_g20920, Cc08_g05390, Cc10_g11280, Cc11_g05870, Cc11_g06380	XP_010412502.1, XP_010413090.2, XP_010418979.1, XP_010423370.1, XP_010424127.2, XP_010431077.1, XP_010436399.1, XP_010436891.1, XP_010440211.1, XP_010445442.1, XP_010446260.1, XP_010451529.1, XP_010456790.2, XP_010456812.1, XP_010456845.1, XP_010472962.1, XP_010473751.2, XP_010474153.1, XP_010474505.1, XP_010474612.1, XP_010475193.1, XP_010477692.1, XP_010480567.1, XP_010480630.1, XP_010481237.1,…	orange1.1g015913m, orange1.1g016379m, orange1.1g016400m, orange1.1g036324m, orange1.1g046385m, orange1.1g046847m	Eucgr.B00883.1.p		gene01001-v1.0-hybrid.t1, gene03267-v2.0.a2-hybrid.t1, gene03836-v1.0-hybrid.t1, gene04674-v1.0-hybrid.t1, gene06742-v1.0-hybrid.t1, gene12194-v2.0.a2-hybrid.t1, gene12194-v2.0.a2-hybrid.t2, gene12194-v2.0.a2-hybrid.t3, gene12194-v2.0.a2-hybrid.t4, gene12194-v2.0.a2-hybrid.t5, gene12506-v2.0.a2-hybrid.t1, gene13624-v2.0.a2-hybrid.t1, gene17998-v1.0-hybrid.t1, gene18304-v1.0-hybrid.t1, gene23269-v…	Glyma.01G031100.1.p, Glyma.01G052100.1.p, Glyma.01G090000.1.p, Glyma.01G104300.1.p, Glyma.01G115200.1.p, Glyma.01G182800.1.p, Glyma.02G174900.1.p, Glyma.02G219500.1.p, Glyma.02G219600.1.p, Glyma.03G020600.1.p, Glyma.03G033500.1.p, Glyma.03G055800.1.p, Glyma.03G096800.1.p, Glyma.04G113200.1.p, Glyma.04G130800.1.p, Glyma.04G133600.1.p, Glyma.05G095200.1.p, Glyma.05G137700.1.p, Glyma.06G230900.1.p, …	Gorai.005G108700.1, Gorai.005G210300.1, Gorai.006G213400.1, Gorai.007G206400.1, Gorai.010G169600.1, Gorai.011G103500.1, Gorai.013G191100.1	XP_010241779.1, XP_010243750.1, XP_010244138.1, XP_010246538.1, XP_010248354.1, XP_010252991.1, XP_010267411.1, XP_010272252.1, XP_010274186.1, XP_010274187.1, XP_010275329.1, XP_010275330.1, XP_010275331.1, XP_010275332.1, XP_010276161.1, XP_010276162.1, XP_010276163.1, XP_010277949.1, XP_010277950.1, XP_019051784.1, XP_019052121.1, XP_019052458.1, XP_019054096.1, XP_019054740.1, XP_019054893.1,…	XP_009757766.1, XP_009758162.1, XP_009759392.1, XP_009759393.1, XP_009759394.1, XP_009761014.1, XP_009761022.1, XP_009761659.1, XP_009762512.1, XP_009762934.1, XP_009762935.1, XP_009765679.1, XP_009765829.1, XP_009771234.1, XP_009772979.1, XP_009773732.1, XP_009774648.1, XP_009775885.1, XP_009778301.1, XP_009787045.1, XP_009792353.1, XP_009793836.1, XP_009795698.1, XP_009796028.1, XP_009798238.1,…	XP_009590228.1, XP_009591727.1, XP_009593790.1, XP_009594417.1, XP_009606860.3, XP_009609988.1, XP_009612957.1, XP_009625024.2, XP_018627578.1, XP_018627786.2, XP_018628804.1, XP_018629218.1, XP_018632799.1, XP_033510106.1, XP_033510607.1, XP_033510943.1, XP_033512881.1, XP_033513938.1, XP_033513968.1, XP_033514365.1, XP_033515796.1, XP_033515814.1, XP_033517593.1	XP_010999711.1, XP_010999712.1, XP_010999713.1, XP_010999729.1, XP_010999732.1, XP_011012640.1, XP_011015239.1, XP_011016202.1, XP_011035587.1, XP_011035589.1, XP_011039159.1, XP_011039160.1, XP_011039161.1, XP_011039162.1, XP_011043880.1, XP_011043881.1		Solyc04g049020.2.1, Solyc05g056330.3.1, Solyc06g010040.3.1, Solyc06g051665.1.1, Solyc09g015810.2.1, Solyc12g020030.1.1, Solyc12g036860.2.1	PGSC0003DMP400010015, PGSC0003DMP400027931, PGSC0003DMP400042897	XP_010521678.1, XP_010521690.1, XP_010521699.1, XP_010521707.1, XP_010521713.1, XP_010521719.1, XP_010524209.1, XP_010524210.1, XP_010524211.1, XP_010524212.1, XP_010527340.1, XP_019059555.1	VaccDscaff1-snap-gene-237.27-mRNA-1, VaccDscaff16-processed-gene-286.0-mRNA-1, VaccDscaff17-processed-gene-228.20-mRNA-1, VaccDscaff28-snap-gene-159.29-mRNA-1	vmacro00362-RA, vmacro03366-RA, vmacro05034-RA, vmacro12893-RA, vmacro17631-RA, vmacro23511-RA	vmicro03757-RA, vmicro16226-RA, vmicro22336-RA, vmicro28505-RA	Vradi0043s00830, Vradi0108s00220, Vradi0137s00230, Vradi0137s00240, Vradi01g05210, Vradi01g06460, Vradi01g12560, Vradi0265s00090, Vradi0330s00080, Vradi0337s00100, Vradi05g05140, Vradi07g06610, Vradi07g07160, Vradi07g13760, Vradi08g03040, Vradi09g08620, Vradi10g01430, Vradi11g10420	VIT_217s0000g02130.1
OG0000030	PSS03138	AT1G19260.1, AT1G41920.1, AT1G42710.1, AT2G06541.1, AT2G06541.2, AT3G29450.1, AT3G29763.1, AT3G29765.1, AT3G30235.1, AT3G31402.1, AT3G31402.2, AT4G09660.1	XP_013654994.2, XP_013668842.1, XP_013668859.2, XP_013673692.1, XP_013675591.1, XP_013688849.2, XP_013694625.1, XP_013704386.1, XP_013723174.1, XP_013729750.2, XP_013729948.1, XP_013738741.1, XP_013745323.1, XP_013751600.1, XP_022544232.1, XP_022544233.1, XP_022549058.1, XP_022549966.1, XP_022550293.1, XP_022552230.1, XP_022553448.1, XP_022557359.1, XP_022557647.1, XP_022562458.1, XP_022564326.1,…		EL10Ac6g14470.1, EL10Ac9g20841.1			XP_010412600.1, XP_010419245.1, XP_010423359.1, XP_010430774.1, XP_010430878.1, XP_010431167.1, XP_010431369.1, XP_010434792.1, XP_010440824.1, XP_010445800.1, XP_010462772.1, XP_010463305.1, XP_010468079.1, XP_010468080.1, XP_010473844.1, XP_010484790.1, XP_010484985.1, XP_010495672.1, XP_010507185.1, XP_010513363.1, XP_019082542.1, XP_019084184.1, XP_019084380.1, XP_019085575.1, XP_019085803.1,…	orange1.1g008354m, orange1.1g008814m, orange1.1g011144m, orange1.1g031112m, orange1.1g035478m, orange1.1g035588m, orange1.1g035671m, orange1.1g035734m, orange1.1g035805m, orange1.1g035906m, orange1.1g035944m, orange1.1g036000m, orange1.1g036085m, orange1.1g036138m, orange1.1g036151m, orange1.1g036159m, orange1.1g036735m, orange1.1g036795m, orange1.1g036817m, orange1.1g036964m, orange1.1g037172m, …			gene03425-v1.0-hybrid.t1, gene05382-v1.0-hybrid.t1, gene07766-v2.0.a2-hybrid.t1, gene20201-v1.0-hybrid.t1, gene20612-v1.0-hybrid.t1, gene25292-v1.0-hybrid.t1, gene27669-v1.0-hybrid.t1, gene34237-v1.0-hybrid.t1, gene38438-v2.0.a2-hybrid.t1	Glyma.01G054700.1.p, Glyma.01G088100.1.p, Glyma.05G074700.1.p, Glyma.05G097000.1.p, Glyma.07G049800.1.p, Glyma.07G138500.1.p, Glyma.09G126700.1.p, Glyma.09G175900.1.p, Glyma.10G055700.1.p, Glyma.10G087600.1.p, Glyma.10G103300.1.p, Glyma.10G121200.1.p, Glyma.12G037800.1.p, Glyma.12G037900.1.p, Glyma.14G129800.1.p, Glyma.14G133900.1.p, Glyma.15G274500.1.p, Glyma.16G122000.1.p, Glyma.16G139200.1.p, …	Gorai.001G108100.1, Gorai.001G138700.1, Gorai.001G178200.1, Gorai.001G191100.1, Gorai.002G056800.1, Gorai.002G059000.1, Gorai.002G197900.1, Gorai.003G052500.1, Gorai.004G143400.1, Gorai.005G077000.1, Gorai.005G086600.1, Gorai.006G058400.1, Gorai.007G270900.1, Gorai.009G278700.1, Gorai.009G324400.1, Gorai.009G395800.1, Gorai.009G400300.1, Gorai.010G104500.1, Gorai.010G125300.1, Gorai.010G155800.1,…		XP_009759008.1, XP_009759021.1, XP_009759096.1, XP_009759097.1, XP_009760007.1, XP_009760499.1, XP_009760569.1, XP_009762722.1, XP_009762820.1, XP_009762821.1, XP_009763368.1, XP_009763460.1, XP_009764229.1, XP_009765089.1, XP_009765773.1, XP_009766042.1, XP_009766043.1, XP_009767402.1, XP_009767403.1, XP_009767448.1, XP_009767487.1, XP_009767510.1, XP_009769855.1, XP_009770967.1, XP_009771064.1,…	XP_009586566.1, XP_009587366.1, XP_009587958.1, XP_009589726.2, XP_009590189.1, XP_009590857.1, XP_009590984.1, XP_009591052.1, XP_009591772.1, XP_009592680.1, XP_009593295.1, XP_009593361.1, XP_009593558.1, XP_009593766.1, XP_009595634.1, XP_009597598.1, XP_009597886.1, XP_009598384.2, XP_009599066.1, XP_009599067.1, XP_009599848.1, XP_009600079.1, XP_009600418.1, XP_009600790.2, XP_009602144.1,…	XP_011004117.1, XP_011006395.1, XP_011009049.1, XP_011012942.1		Solyc03g063670.1.1, Solyc05g025640.1.1, Solyc07g008960.1.1, Solyc09g064220.2.1	PGSC0003DMP400000530, PGSC0003DMP400004169, PGSC0003DMP400027840, PGSC0003DMP400028277, PGSC0003DMP400042170	XP_010527160.1, XP_010527364.1, XP_010544484.1, XP_010555091.1, XP_010555974.1, XP_010558811.1, XP_010558817.1, XP_010558839.1, XP_019056397.1, XP_019056423.1, XP_019056424.1, XP_019059728.1	VaccDscaff1226-processed-gene-0.2-mRNA-1, VaccDscaff15-processed-gene-331.23-mRNA-1, VaccDscaff17-snap-gene-38.37-mRNA-1, VaccDscaff26-processed-gene-241.12-mRNA-1, VaccDscaff31-snap-gene-87.24-mRNA-1, VaccDscaff36-snap-gene-211.45-mRNA-1, VaccDscaff37-snap-gene-66.20-mRNA-1
OG0000031	PSR85006, PSR91527, PSS04119, PSS09620, PSS09780, PSS11463, PSS11735, PSS13987, PSS26356, PSS33141	AT2G45660.1, AT2G45660.2, AT4G11880.1, AT4G11880.2, AT4G11880.3, AT4G11880.4, AT4G22950.1, AT4G22950.2, AT4G22950.3, AT5G62165.1, AT5G62165.10, AT5G62165.11, AT5G62165.12, AT5G62165.13, AT5G62165.14, AT5G62165.15, AT5G62165.16, AT5G62165.17, AT5G62165.2, AT5G62165.3, AT5G62165.4, AT5G62165.5, AT5G62165.6, AT5G62165.7, AT5G62165.8, AT5G62165.9	NP_001302872.1, NP_001302987.1, NP_001303107.1, XP_013652201.1, XP_013652202.1, XP_013652203.1, XP_013652204.1, XP_013661108.1, XP_013662155.1, XP_013662156.1, XP_013663878.1, XP_013663879.1, XP_013669875.1, XP_013669876.1, XP_013686224.1, XP_013688281.1, XP_013688282.1, XP_013688283.1, XP_013701920.1, XP_013701921.1, XP_013725800.1, XP_013725801.1, XP_013734811.1, XP_013734812.1, XP_013734813.1,…	Bol010656, Bol014979, Bol021742, Bol029554, Bol029556, Bol030200, Bol033138, Bol042065, Bol042066	EL10Ac1g00469.1, EL10Ac1g00949.1, EL10Ac1g00953.1, EL10Ac5g12708.1, EL10Ac9g22116.1	Ca_01491, Ca_06279, Ca_16423, Ca_24651	Cc01_g06390, Cc02_g03570, Cc02_g37000, Cc08_g13780, Cc09_g06430, Cc09_g06440, Cc09_g06450, Cc09_g06460, Cc09_g06470, Cc09_g06920, Cc10_g08300	XP_010422139.1, XP_010433968.1, XP_010433969.1, XP_010433970.1, XP_010433971.1, XP_010434076.1, XP_010439256.1, XP_010439257.1, XP_010444066.1, XP_010448808.1, XP_010455600.1, XP_010455601.1, XP_010458334.1, XP_010458343.1, XP_010483927.1, XP_010506539.1, XP_010506540.1, XP_010508131.1, XP_010518187.1, XP_010518188.1, XP_019087272.1, XP_019088383.1, XP_019089776.1	orange1.1g027395m, orange1.1g027656m, orange1.1g027658m, orange1.1g027667m, orange1.1g027684m, orange1.1g027691m, orange1.1g028363m, orange1.1g028641m, orange1.1g028858m, orange1.1g028864m, orange1.1g028889m, orange1.1g028911m, orange1.1g028923m, orange1.1g030748m, orange1.1g030981m, orange1.1g031002m, orange1.1g031012m, orange1.1g031392m, orange1.1g033166m, orange1.1g033826m, orange1.1g034249m, …	Eucgr.A02846.1.p, Eucgr.A02846.2.p, Eucgr.A02846.3.p, Eucgr.A02846.4.p, Eucgr.A02846.5.p, Eucgr.A02846.6.p, Eucgr.B00545.1.p, Eucgr.B03516.1.p, Eucgr.C01942.1.p, Eucgr.D01939.1.p, Eucgr.D01939.2.p, Eucgr.D02425.1.p, Eucgr.D02427.1.p, Eucgr.E00516.1.p, Eucgr.E00516.2.p, Eucgr.E02627.1.p, Eucgr.F01350.1.p, Eucgr.F02403.1.p, Eucgr.I02048.1.p, Eucgr.I02600.1.p, Eucgr.J03007.1.p, Eucgr.K00190.1.p, Euc…	MgTOL.A0945.1.p, MgTOL.B1661.1.p, MgTOL.B1661.2.p, MgTOL.E0961.1.p, MgTOL.E0961.2.p, MgTOL.E0961.3.p, MgTOL.F0422.1.p, MgTOL.F0422.2.p, MgTOL.F1211.1.p, MgTOL.H1208.1.p, MgTOL.K1028.1.p, MgTOL.N2869.2.p	gene13354-v2.0.a2-hybrid.t1, gene13354-v2.0.a2-hybrid.t2, gene13354-v2.0.a2-hybrid.t3, gene13354-v2.0.a2-hybrid.t4, gene19424-v2.0.a2-hybrid.t1, gene19424-v2.0.a2-hybrid.t2, gene19424-v2.0.a2-hybrid.t3, gene19424-v2.0.a2-hybrid.t4, gene19424-v2.0.a2-hybrid.t5, gene19424-v2.0.a2-hybrid.t6, gene25618-v1.0-hybrid.t1, gene26429-v2.0.a2-hybrid.t1, gene32354-v2.0.a2-hybrid.t1	Glyma.03G019300.1.p, Glyma.03G019300.2.p, Glyma.03G019300.3.p, Glyma.03G019300.4.p, Glyma.04G093900.1.p, Glyma.05G050700.1.p, Glyma.05G050700.2.p, Glyma.05G050700.3.p, Glyma.05G050700.4.p, Glyma.05G050700.5.p, Glyma.07G080900.1.p, Glyma.07G080900.2.p, Glyma.09G266200.1.p, Glyma.09G266200.2.p, Glyma.09G266200.3.p, Glyma.09G266200.4.p, Glyma.14G027200.1.p, Glyma.14G027200.2.p, Glyma.17G132700.1.p, …	Gorai.003G163900.1, Gorai.003G163900.2, Gorai.003G163900.3, Gorai.004G132000.1, Gorai.004G132000.2, Gorai.005G208800.1, Gorai.005G221300.1, Gorai.007G009800.1, Gorai.007G009800.2, Gorai.007G093800.1, Gorai.007G093800.10, Gorai.007G093800.11, Gorai.007G093800.12, Gorai.007G093800.13, Gorai.007G093800.14, Gorai.007G093800.15, Gorai.007G093800.16, Gorai.007G093800.17, Gorai.007G093800.18, Gorai.007G…	XP_010255589.1, XP_010255590.1, XP_010272601.1	XP_009766770.1, XP_009766771.1, XP_009772098.1, XP_009776411.1, XP_009776412.1, XP_009777750.1, XP_009777755.1, XP_009778768.1, XP_009778769.1, XP_009779702.1, XP_009782122.1, XP_009784500.1, XP_009792164.1, XP_009792165.1, XP_009792939.1, XP_009796063.1, XP_009796069.1, XP_009797929.1, XP_009802617.1, XP_009802618.1, XP_009802619.1, XP_009802620.1, XP_009802621.1, XP_009802622.1, XP_009802623.1,…	XP_009595704.1, XP_009595705.1, XP_009607136.1, XP_009617463.1, XP_009617469.1, XP_009617470.1, XP_009618745.1, XP_009626469.1, XP_009626473.1, XP_009626499.1, XP_009630754.2, XP_018625082.1, XP_018625083.1, XP_018625085.1, XP_018630979.1, XP_018631375.1, XP_018632546.1, XP_033511057.1, XP_033511058.1, XP_033511059.1, XP_033511060.1, XP_033515485.1, XP_033515486.1, XP_033515487.1, XP_033515488.1,…	XP_011002079.1, XP_011029143.1, XP_011029144.1, XP_011029145.1, XP_011030023.1, XP_011030024.1, XP_011033831.1, XP_011033832.1, XP_011033833.1, XP_011033834.1, XP_011034922.1, XP_011034930.1, XP_011034937.1	Phvul.003G213600.1.p, Phvul.006G034400.1.p, Phvul.006G034400.2.p, Phvul.006G034400.3.p, Phvul.008G073800.2.p, Phvul.010G088050.1.p, Phvul.010G088050.2.p, Phvul.010G088050.3.p	Solyc00g179240.2.1, Solyc01g092950.3.1, Solyc01g093965.1.1, Solyc03g006830.3.1, Solyc06g030656.1.1, Solyc06g035555.1.1, Solyc06g035560.2.1, Solyc07g052700.3.1, Solyc07g052720.3.1, Solyc08g080100.3.1, Solyc10g017630.2.1, Solyc10g017640.1.1, Solyc12g056460.2.1, Solyc12g088080.1.1	PGSC0003DMP400000025, PGSC0003DMP400000026, PGSC0003DMP400000027, PGSC0003DMP400000028, PGSC0003DMP400000029, PGSC0003DMP400003458, PGSC0003DMP400018138, PGSC0003DMP400031036, PGSC0003DMP400039436, PGSC0003DMP400039437, PGSC0003DMP400039438, PGSC0003DMP400041953, PGSC0003DMP400041954, PGSC0003DMP400041955, PGSC0003DMP400041956, PGSC0003DMP400043869, PGSC0003DMP400045466, PGSC0003DMP400045468, PGS…	XP_010523711.1, XP_010529519.1, XP_010529520.1, XP_010529521.1, XP_010538787.1, XP_010538788.1, XP_010538789.1, XP_010544676.1, XP_010544677.1, XP_010544679.1, XP_010544680.1, XP_010546077.1, XP_010546078.1, XP_010555321.1, XP_019058484.1	VaccDscaff12-augustus-gene-132.21-mRNA-1, VaccDscaff12-augustus-gene-282.22-mRNA-1, VaccDscaff12-augustus-gene-283.27-mRNA-1, VaccDscaff12-processed-gene-281.18-mRNA-1, VaccDscaff12-processed-gene-281.24-mRNA-1, VaccDscaff12-processed-gene-283.3-mRNA-1, VaccDscaff13-augustus-gene-229.42-mRNA-1, VaccDscaff14-augustus-gene-172.29-mRNA-1, VaccDscaff14-processed-gene-329.23-mRNA-1, VaccDscaff16-proce…	vmacro00935-RA, vmacro04628-RA, vmacro06739-RA, vmacro13353-RA, vmacro13354-RA, vmacro14012-RA, vmacro20981-RA, vmacro20982-RA, vmacro20983-RA, vmacro20984-RA, vmacro21336-RA	vmicro04330-RA, vmicro07507-RA, vmicro17243-RA, vmicro20671-RA, vmicro20672-RA, vmicro20673-RA, vmicro20674-RA, vmicro21129-RA, vmicro21378-RA, vmicro22215-RA, vmicro23561-RA, vmicro27496-RA, vmicro30138-RA	Vradi0122s00370, Vradi0194s00070, Vradi0194s00090, Vradi07g13200	VIT_200s0211g00150.1, VIT_200s0729g00010.1, VIT_202s0025g04650.1, VIT_202s0025g04650.2, VIT_202s0025g04650.3, VIT_203s0017g00360.1, VIT_203s0017g00440.1, VIT_203s0017g00450.1, VIT_203s0097g00160.3, VIT_203s0097g00160.4, VIT_203s0167g00100.1, VIT_203s0167g00100.2, VIT_212s0059g02675.1, VIT_214s0068g01800.1, VIT_215s0024g01860.1, VIT_215s0024g02000.1, VIT_215s0048g01240.1, VIT_215s0048g01250.1, VIT…
OG0000032	PSR74229, PSR89600, PSR95347, PSR99573, PSS00458, PSS01898, PSS07807, PSS10102, PSS10103, PSS10201, PSS12102, PSS14481, PSS20863, PSS21754, PSS24606, PSS29522, PSS29987, PSS31241, PSS36566	AT1G20090.1, AT1G75840.1, AT2G17800.1, AT2G17800.2, AT2G44690.1, AT3G48040.1, AT3G48040.2, AT3G51300.1, AT4G28950.1, AT4G35020.1, AT4G35020.2, AT4G35020.3, AT4G35020.4, AT4G35020.5, AT4G35950.1, AT5G45970.1, AT5G62880.1, AT5G62880.2	XP_013640418.1, XP_013643011.1, XP_013643377.1, XP_013647027.1, XP_013647409.1, XP_013651653.1, XP_013659261.1, XP_013661186.1, XP_013661187.1, XP_013661189.1, XP_013661190.1, XP_013661478.1, XP_013661479.1, XP_013665541.1, XP_013669813.1, XP_013670601.1, XP_013674987.1, XP_013677170.1, XP_013677925.1, XP_013685162.1, XP_013690548.1, XP_013691638.1, XP_013695128.1, XP_013695377.1, XP_013697318.1,…	Bol004768, Bol006319, Bol012455, Bol018683, Bol019422, Bol019619, Bol022813, Bol023603, Bol027690, Bol029037, Bol030116, Bol039276, Bol039877, Bol041448, Bol042682	EL10Ac1g02160.1, EL10Ac6g15522.1, EL10Ac8g18437.1, EL10Ac8g20468.1, EL10Ac9g21385.1	Ca_01950, Ca_02468, Ca_02469, Ca_06367, Ca_07511, Ca_09951, Ca_17901, Ca_24171	Cc02_g14230, Cc02_g16210, Cc02_g25400, Cc02_g34300, Cc04_g12980, Cc06_g09970, Cc07_g11070	XP_010413444.1, XP_010416495.1, XP_010426275.1, XP_010426685.1, XP_010428632.1, XP_010432207.1, XP_010433153.1, XP_010437541.1, XP_010438368.1, XP_010441646.1, XP_010441647.1, XP_010444142.1, XP_010446848.1, XP_010447010.1, XP_010447906.1, XP_010459411.1, XP_010459691.1, XP_010467579.1, XP_010471725.1, XP_010477239.1, XP_010481512.1, XP_010481513.1, XP_010490393.1, XP_010494753.1, XP_010494754.1,…	orange1.1g028239m, orange1.1g028362m, orange1.1g029144m, orange1.1g029177m, orange1.1g029215m, orange1.1g030337m, orange1.1g030525m, orange1.1g030961m, orange1.1g031880m, orange1.1g032516m, orange1.1g033088m, orange1.1g033852m, orange1.1g036449m, orange1.1g044772m	Eucgr.B00349.1.p, Eucgr.B00349.2.p, Eucgr.C01270.1.p, Eucgr.C03813.1.p, Eucgr.D01202.1.p, Eucgr.D01202.2.p, Eucgr.G01779.1.p, Eucgr.G01779.2.p, Eucgr.G01779.3.p, Eucgr.G01779.4.p, Eucgr.I01414.1.p, Eucgr.I02331.1.p, Eucgr.J02468.1.p, Eucgr.J02468.2.p, Eucgr.J02468.3.p, Eucgr.K01081.1.p, Eucgr.K02869.1.p	MgTOL.B0089.1.p, MgTOL.C0788.1.p, MgTOL.C0788.2.p, MgTOL.D1628.1.p, MgTOL.H2267.1.p, MgTOL.K0477.1.p, MgTOL.K0477.2.p, MgTOL.L0717.1.p, MgTOL.L0717.2.p, MgTOL.M1133.1.p, MgTOL.N1337.1.p, MgTOL.N1337.2.p, MgTOL.N1709.1.p	gene03025-v2.0.a2-hybrid.t1, gene03025-v2.0.a2-hybrid.t2, gene07653-v2.0.a2-hybrid.t2, gene09456-v2.0.a2-hybrid.t1, gene11842-v2.0.a2-hybrid.t1, gene17793-v1.0-hybrid.t1, gene17793-v1.0-hybrid.t2, gene35364-v2.0.a2-hybrid.t1, gene36003-v2.0.a2-hybrid.t1	Glyma.01G164200.1.p, Glyma.01G164200.2.p, Glyma.01G164200.3.p, Glyma.01G164200.4.p, Glyma.01G164200.5.p, Glyma.02G046100.1.p, Glyma.02G046100.2.p, Glyma.04G023300.1.p, Glyma.04G023300.2.p, Glyma.04G023400.1.p, Glyma.04G180200.1.p, Glyma.05G035200.1.p, Glyma.06G023300.1.p, Glyma.06G023300.2.p, Glyma.06G184500.1.p, Glyma.07G084200.1.p, Glyma.07G203100.1.p, Glyma.09G192700.1.p, Glyma.09G192700.2.p, …	Gorai.002G197500.1, Gorai.002G197500.2, Gorai.002G197500.3, Gorai.003G008000.1, Gorai.004G068500.1, Gorai.004G167200.1, Gorai.004G167200.2, Gorai.004G167200.3, Gorai.005G112500.2, Gorai.005G112500.3, Gorai.005G112500.4, Gorai.005G112500.5, Gorai.007G192300.1, Gorai.008G036100.1, Gorai.008G036100.3, Gorai.008G036100.4, Gorai.008G297200.1, Gorai.008G297200.10, Gorai.008G297200.11, Gorai.008G297200.…	XP_010249660.1, XP_010254054.1, XP_010254428.1, XP_010254436.1, XP_010254444.1, XP_010265987.1, XP_010265988.1, XP_010266823.1, XP_010266824.1, XP_010272004.1, XP_010274525.1, XP_010279207.1	XP_009782204.1, XP_009782212.1, XP_009782450.1, XP_009785568.1, XP_009785569.1, XP_009785570.1, XP_009785571.1, XP_009786167.1, XP_009786168.1, XP_009786169.1, XP_009786997.1, XP_009789715.1, XP_009789716.1, XP_009789717.1, XP_009790913.1, XP_009793499.1, XP_009793505.1, XP_009793512.1, XP_009794579.1, XP_009797560.1	XP_009591893.1, XP_009601099.1, XP_009601100.1, XP_009601101.1, XP_009601102.1, XP_009601104.1, XP_009607499.1, XP_009609804.1, XP_009612580.1, XP_009612726.1, XP_009614506.1, XP_009614507.1, XP_009622990.1, XP_009631777.1, XP_009631837.1, XP_033509211.1, XP_033512075.1	XP_011002670.1, XP_011003051.1, XP_011012551.1, XP_011012552.1, XP_011012553.1, XP_011012554.1, XP_011012556.1, XP_011015598.1, XP_011028604.1, XP_011032609.1, XP_011032617.1, XP_011032626.1, XP_011034995.1, XP_011037428.1, XP_011043163.1, XP_011044337.1, XP_011045876.1, XP_011046252.1, XP_011046692.1, XP_011048374.1	Phvul.002G106600.1.p, Phvul.002G106600.2.p, Phvul.003G073300.1.p, Phvul.003G197900.1.p, Phvul.003G197900.2.p, Phvul.003G265200.1.p, Phvul.003G265200.2.p, Phvul.004G166000.1.p, Phvul.004G166000.2.p, Phvul.005G099100.1.p, Phvul.009G009700.1.p, Phvul.009G009800.1.p, Phvul.009G180800.1.p, Phvul.009G180800.2.p, Phvul.011G035400.2.p, Phvul.011G035400.3.p, Phvul.011G116400.1.p	Solyc01g088780.3.1, Solyc01g111560.3.1, Solyc02g062020.3.1, Solyc02g077400.3.1, Solyc02g083580.4.1, Solyc03g033420.3.1, Solyc03g114070.3.1, Solyc07g020800.3.1, Solyc12g007210.2.1	PGSC0003DMP400000604, PGSC0003DMP400000605, PGSC0003DMP400003042, PGSC0003DMP400006396, PGSC0003DMP400010977, PGSC0003DMP400010978, PGSC0003DMP400015200, PGSC0003DMP400015201, PGSC0003DMP400018964, PGSC0003DMP400018965, PGSC0003DMP400021153, PGSC0003DMP400039110, PGSC0003DMP400039111, PGSC0003DMP400041286, PGSC0003DMP400042559, PGSC0003DMP400042561, PGSC0003DMP400042562	XP_010524446.1, XP_010524447.1, XP_010529177.1, XP_010531099.1, XP_010531100.1, XP_010533894.1, XP_010533902.1, XP_010536416.1, XP_010538560.1, XP_010539844.1, XP_010539845.1, XP_010547413.1, XP_010548095.1, XP_010548268.1, XP_010548703.1, XP_010550661.1, XP_010557582.1, XP_010557590.1, XP_019057353.1, XP_019057413.1, XP_019058975.1	VaccDscaff1-augustus-gene-334.25-mRNA-1, VaccDscaff10-processed-gene-99.26-mRNA-1, VaccDscaff1058-snap-gene-0.10-mRNA-1, VaccDscaff1128-snap-gene-0.10-mRNA-1, VaccDscaff12-augustus-gene-327.35-mRNA-1, VaccDscaff12-augustus-gene-50.35-mRNA-1, VaccDscaff12-snap-gene-389.45-mRNA-1, VaccDscaff17-snap-gene-268.41-mRNA-1, VaccDscaff22-snap-gene-55.69-mRNA-1, VaccDscaff23-augustus-gene-344.24-mRNA-1, Va…	vmacro02275-RA, vmacro03892-RA, vmacro06230-RA, vmacro07572-RA, vmacro09235-RA, vmacro17352-RA, vmacro19367-RA, vmacro20725-RA, vmacro22194-RA, vmacro23195-RA	vmicro00243-RA, vmicro02636-RA, vmicro03130-RA, vmicro07554-RA, vmicro09460-RA, vmicro10153-RA, vmicro12205-RA, vmicro15817-RA, vmicro22192-RA, vmicro24285-RA, vmicro29696-RA	Vradi01g03860, Vradi02g02860, Vradi05g03790, Vradi05g13970, Vradi07g07800, Vradi07g15000, Vradi11g06550	VIT_203s0038g02380.1, VIT_204s0023g03860.1, VIT_204s0023g03860.2, VIT_204s0023g03860.3, VIT_210s0003g00570.1, VIT_210s0003g00570.2, VIT_210s0003g00570.3, VIT_211s0016g03640.1, VIT_211s0016g03640.2, VIT_211s0016g03640.3, VIT_211s0016g03640.4, VIT_212s0028g02630.1, VIT_212s0028g02630.2, VIT_212s0028g02630.3, VIT_212s0028g02630.4, VIT_212s0028g02630.5, VIT_215s0021g01130.1, VIT_217s0000g07890.1, VIT…
OG0000033	PSR96150, PSS07381, PSS18032	AT1G05700.1, AT1G05700.2, AT1G07560.1, AT1G49100.1, AT1G51800.1, AT1G51805.1, AT1G51805.2, AT1G51810.1, AT1G51820.1, AT1G51820.2, AT1G51830.1, AT1G51830.2, AT1G51850.1, AT1G51850.2, AT1G51860.1, AT1G51860.2, AT1G51870.1, AT1G51870.2, AT1G51880.1, AT1G51880.2, AT1G51880.3, AT1G51890.1, AT1G51890.2, AT1G51890.3, AT1G51890.4, AT1G51890.5, AT1G51910.1, AT2G04300.1, AT2G04300.2, AT2G19190.1, AT2G19210…	XP_013640724.1, XP_013640726.1, XP_013640727.1, XP_013641319.1, XP_013641320.1, XP_013650978.1, XP_013651681.1, XP_013660595.1, XP_013667805.1, XP_013678971.1, XP_013680772.1, XP_013681735.1, XP_013681755.1, XP_013682101.1, XP_013682103.1, XP_013682247.1, XP_013682292.1, XP_013682310.1, XP_013682311.1, XP_013682314.1, XP_013685596.1, XP_013694164.1, XP_013696532.1, XP_013699249.1, XP_013699849.2,…	Bol015599, Bol016086, Bol019498, Bol019499, Bol019575, Bol020960, Bol022023, Bol022701, Bol023314, Bol026616, Bol026802, Bol026805, Bol026806, Bol031572, Bol031573, Bol033577, Bol041014		Ca_02766, Ca_03905, Ca_15520	Cc00_g06950, Cc02_g04520, Cc09_g06390	XP_010414455.1, XP_010415147.1, XP_010420548.1, XP_010426071.1, XP_010433126.1, XP_010433127.1, XP_010438298.1, XP_010438331.1, XP_010443725.2, XP_010443735.1, XP_010443736.1, XP_010443737.1, XP_010443739.1, XP_010447852.1, XP_010455299.1, XP_010455320.1, XP_010462024.1, XP_010462025.1, XP_010462029.1, XP_010462030.1, XP_010466372.1, XP_010466373.1, XP_010467871.2, XP_010475283.1, XP_010475284.1,…	orange1.1g002461m, orange1.1g002507m, orange1.1g002688m, orange1.1g002809m, orange1.1g002887m, orange1.1g003114m, orange1.1g004018m, orange1.1g004935m, orange1.1g004936m, orange1.1g005165m, orange1.1g008008m, orange1.1g037258m, orange1.1g037623m, orange1.1g038969m, orange1.1g040922m, orange1.1g043526m, orange1.1g045255m	Eucgr.C00943.1.p, Eucgr.C00943.2.p, Eucgr.C00943.3.p, Eucgr.C00943.4.p, Eucgr.C00943.5.p, Eucgr.I00390.1.p, Eucgr.I00392.1.p, Eucgr.I00453.1.p, Eucgr.J01421.1.p, Eucgr.J01421.2.p, Eucgr.J01715.1.p, Eucgr.J02676.1.p, Eucgr.J02684.1.p, Eucgr.J02687.1.p, Eucgr.J02691.1.p, Eucgr.J02698.1.p, Eucgr.J02701.1.p, Eucgr.J02704.1.p, Eucgr.J02704.2.p, Eucgr.J02705.1.p, Eucgr.J02706.1.p, Eucgr.J02710.1.p, Euc…		gene11357-v1.0-hybrid.t1, gene11357-v1.0-hybrid.t2, gene22902-v2.0.a2-hybrid.t1, gene22908-v2.0.a2-hybrid.t1, gene22909-v2.0.a2-hybrid.t1, gene23069-v2.0.a2-hybrid.t1, gene23069-v2.0.a2-hybrid.t2, gene25031-v2.0.a2-hybrid.t1, gene25622-v2.0.a2-hybrid.t1, gene37771-v2.0.a2-hybrid.t1, gene37772-v2.0.a2-hybrid.t1, gene37772-v2.0.a2-hybrid.t2, gene37772-v2.0.a2-hybrid.t3, gene37773-v2.0.a2-hybrid.t1	Glyma.01G004800.1.p, Glyma.01G004800.2.p, Glyma.07G013700.1.p, Glyma.07G127100.1.p, Glyma.07G127100.2.p, Glyma.08G197700.1.p, Glyma.08G198000.1.p, Glyma.08G198100.1.p, Glyma.08G198400.1.p, Glyma.08G198500.1.p, Glyma.08G198600.1.p, Glyma.08G198700.1.p, Glyma.08G198800.1.p, Glyma.08G198900.1.p, Glyma.08G199400.1.p, Glyma.13G352700.1.p, Glyma.13G352700.2.p, Glyma.13G352800.1.p, Glyma.13G352900.1.p, …	Gorai.006G114400.1, Gorai.010G080000.1, Gorai.010G230800.1, Gorai.011G069900.1	XP_010244372.1, XP_010246124.1, XP_010246125.1, XP_010246126.1, XP_019054985.1	XP_009796621.1, XP_009796622.1	XP_009610389.1, XP_009610390.1, XP_009620704.1, XP_033516223.1, XP_033516224.1, XP_033516225.1	XP_011002651.1, XP_011002652.1, XP_011002653.1, XP_011002843.1, XP_011002844.1, XP_011002845.1, XP_011012941.1	Phvul.004G173300.1.p, Phvul.005G162000.1.p, Phvul.005G162100.1.p, Phvul.005G162200.1.p, Phvul.005G162300.1.p, Phvul.005G162400.1.p, Phvul.005G162400.2.p, Phvul.005G162500.1.p, Phvul.005G162600.1.p, Phvul.005G163000.1.p, Phvul.005G163100.1.p, Phvul.005G163200.1.p, Phvul.005G163400.1.p, Phvul.005G163500.1.p, Phvul.005G163600.1.p, Phvul.005G163700.1.p, Phvul.005G163800.10.p, Phvul.005G163800.11.p, P…	Solyc03g093380.2.1, Solyc03g121230.3.1, Solyc06g062450.3.1	PGSC0003DMP400004649, PGSC0003DMP400008571	XP_010521847.1, XP_010521848.1, XP_010521849.1, XP_010534145.1, XP_010535193.1, XP_010535197.1, XP_010535199.1, XP_010540990.1, XP_010540991.1, XP_010541120.1, XP_010545648.1, XP_010545649.1, XP_010545650.1, XP_010545651.1, XP_010549091.1, XP_010555501.1, XP_019056480.1, XP_019056481.1, XP_019056508.1, XP_019057744.1, XP_019057745.1, XP_019057768.1, XP_019057769.1, XP_019057770.1, XP_019057771.1,…	VaccDscaff17-augustus-gene-376.28-mRNA-1, VaccDscaff17-augustus-gene-377.20-mRNA-1, VaccDscaff17-augustus-gene-378.29-mRNA-1, VaccDscaff17-augustus-gene-378.31-mRNA-1, VaccDscaff17-processed-gene-377.8-mRNA-1, VaccDscaff17-snap-gene-377.23-mRNA-1, VaccDscaff31-augustus-gene-157.17-mRNA-1, VaccDscaff34-augustus-gene-21.29-mRNA-1, VaccDscaff34-augustus-gene-23.26-mRNA-1, VaccDscaff34-processed-gene…	vmacro18834-RA, vmacro18837-RA	vmicro00644-RA, vmicro00645-RA, vmicro11924-RA	Vradi01g03320, Vradi0250s00080, Vradi05g20800, Vradi05g20810, Vradi05g20820, Vradi06g10940, Vradi06g10950	VIT_209s0002g02710.1, VIT_209s0002g02720.1, VIT_209s0002g02730.1, VIT_209s0002g02740.1, VIT_209s0002g02760.1, VIT_209s0002g02770.1, VIT_209s0002g02840.1, VIT_209s0002g02880.1, VIT_209s0002g02890.1, VIT_209s0002g02980.1, VIT_209s0002g02990.1, VIT_209s0002g03000.1, VIT_209s0002g03010.1, VIT_209s0002g03020.1, VIT_209s0002g03030.1, VIT_209s0002g03030.2, VIT_209s0002g03070.1, VIT_209s0002g03120.1, VIT…
OG0000034	PSR96585, PSS08012, PSS08013, PSS24372, PSS24373, PSS24374, PSS24376, PSS24510	AT1G13420.1, AT1G13430.1, AT1G28170.1, AT2G03750.1, AT2G03760.1, AT2G03770.1, AT2G14920.1, AT2G27570.1, AT3G45070.1, AT3G45070.2, AT3G45070.3, AT3G45080.1, AT3G51210.1, AT4G26280.1, AT5G07000.1, AT5G07010.1, AT5G43690.1	NP_001302500.1, XP_013650513.1, XP_013652916.2, XP_013652917.1, XP_013655114.1, XP_013655236.1, XP_013655239.1, XP_013655240.1, XP_013666215.1, XP_013671026.1, XP_013675212.1, XP_013678751.1, XP_013681615.1, XP_013682093.1, XP_013690970.1, XP_013695178.1, XP_013695937.1, XP_013696173.1, XP_013705830.1, XP_013708484.1, XP_013713860.1, XP_013714779.1, XP_013714780.1, XP_013715212.1, XP_013715350.1,…	Bol008426, Bol008879, Bol015439, Bol020046, Bol020047, Bol029178, Bol032560, Bol039972, Bol040061, Bol042280, Bol043845	EL10Ac1g00666.1, EL10Ac1g00668.1, EL10Ac1g00669.1, EL10Ac1g00670.1, EL10Ac1g01301.1, EL10Ac2g02676.1, EL10Ac2g02679.1, EL10Ac2g02732.1, EL10Ac2g02734.1, EL10Ac2g02735.1, EL10Ac2g02736.1, EL10Ac2g02740.1, EL10Ac2g02742.1, EL10Ac2g02757.1, EL10Ac3g05955.1, EL10Ac3g05956.1, EL10Ac3g05957.1, EL10Ac3g05958.1, EL10Ac3g05960.1, EL10Ac3g05962.1, EL10Ac3g05966.1, EL10Ac3g05967.1, EL10Ac3g05969.1, EL10Ac3g…	Ca_27281	Cc00_g10110, Cc00_g10120, Cc00_g24030, Cc00_g28120, Cc03_g10670, Cc06_g15930, Cc08_g03750, Cc08_g03780, Cc08_g04660, Cc08_g04970, Cc08_g05520, Cc08_g06890, Cc08_g06910, Cc11_g02540, Cc11_g04180, Cc11_g04680, Cc11_g11580, Cc11_g11590	XP_010423267.1, XP_010425174.1, XP_010425175.1, XP_010430709.2, XP_010430710.1, XP_010452648.1, XP_010458819.1, XP_010458820.1, XP_010458821.1, XP_010460594.1, XP_010476340.1, XP_010476380.1, XP_010476383.1, XP_010478181.1, XP_010478184.1, XP_010491300.1, XP_010495498.1, XP_010495501.1, XP_010495506.1, XP_010496748.1, XP_010499316.1, XP_010499319.1, XP_010499321.1, XP_010502398.1, XP_010506948.1,…	orange1.1g018736m, orange1.1g019118m, orange1.1g019700m, orange1.1g035036m, orange1.1g039804m, orange1.1g041950m, orange1.1g048598m	Eucgr.B03123.1.p, Eucgr.B03124.1.p, Eucgr.B03126.1.p, Eucgr.C01647.1.p, Eucgr.C01660.1.p, Eucgr.C01948.1.p, Eucgr.C01951.1.p, Eucgr.C01953.1.p, Eucgr.C01959.1.p, Eucgr.C01964.1.p, Eucgr.C01969.1.p, Eucgr.C02125.1.p, Eucgr.C02125.2.p, Eucgr.C02337.1.p, Eucgr.C02339.1.p, Eucgr.C02340.1.p, Eucgr.C02341.1.p, Eucgr.C02346.1.p, Eucgr.C02348.1.p, Eucgr.C02479.1.p, Eucgr.C02547.1.p, Eucgr.C02549.1.p, Euc…	MgTOL.B0681.1.p, MgTOL.B0682.1.p, MgTOL.B0685.1.p, MgTOL.B1233.1.p, MgTOL.B1344.1.p, MgTOL.B1345.1.p, MgTOL.B1346.1.p, MgTOL.B1391.1.p, MgTOL.B1394.1.p, MgTOL.D0841.1.p, MgTOL.E1012.1.p, MgTOL.E1341.1.p, MgTOL.E1342.1.p, MgTOL.E1343.1.p, MgTOL.E1344.1.p, MgTOL.F1334.1.p, MgTOL.G0756.1.p, MgTOL.G0758.1.p, MgTOL.G1095.1.p, MgTOL.G1133.1.p, MgTOL.G1135.1.p, MgTOL.L0976.1.p, MgTOL.N0696.1.p, MgTOL.N0…	gene19116-v2.0.a2-hybrid.t1, gene26127-v2.0.a2-hybrid.t1, gene26127-v2.0.a2-hybrid.t2, gene26129-v1.0-hybrid.t1, gene34098-v1.0-hybrid.t1, gene34207-v1.0-hybrid.t1, gene34621-v1.0-hybrid.t1, gene34814-v1.0-hybrid.t1, gene34815-v1.0-hybrid.t1, gene35031-v2.0.a2-hybrid.t1, gene38289-v2.0.a2-hybrid.t1	Glyma.08G270000.1.p, Glyma.11G158900.1.p, Glyma.13G191400.1.p, Glyma.13G191600.1.p, Glyma.13G198300.1.p, Glyma.13G198400.1.p, Glyma.15G229100.1.p, Glyma.15G237100.1.p	Gorai.001G067500.1, Gorai.001G067500.2, Gorai.001G067500.3, Gorai.003G042000.1, Gorai.003G042100.1, Gorai.003G042200.1, Gorai.003G042300.1, Gorai.003G042400.1, Gorai.006G146600.1, Gorai.006G263700.1, Gorai.007G254500.1, Gorai.007G254700.1, Gorai.007G254800.1, Gorai.007G254900.1, Gorai.007G255000.1, Gorai.007G255100.1, Gorai.007G255200.1, Gorai.007G258000.1, Gorai.007G258000.2, Gorai.007G258100.1,…	XP_010260931.1, XP_010271910.1, XP_010272734.1, XP_010272736.1, XP_010272754.1, XP_010272756.1, XP_019055154.1	XP_009764805.1, XP_009767933.1, XP_009778370.1, XP_009779416.1, XP_009789857.1, XP_009789858.1, XP_009789859.1, XP_009801256.1	XP_009590910.1, XP_009598362.1, XP_009613183.1, XP_009616636.1, XP_009621635.1, XP_018632022.2, XP_018632216.1, XP_018632218.1, XP_018632219.1, XP_033516423.1	XP_011003416.1, XP_011009569.1, XP_011009576.1, XP_011009587.1, XP_011015958.1, XP_011020444.1, XP_011020446.1, XP_011020447.1, XP_011020518.1, XP_011020519.1, XP_011034628.1, XP_011034629.1, XP_011034726.1, XP_011047881.1, XP_011047963.1	Phvul.003G280800.1.p, Phvul.010G091300.1.p, Phvul.011G111600.1.p, Phvul.011G188801.1.p, Phvul.011G189100.1.p, Phvul.011G198600.1.p, Phvul.011G198700.1.p, Phvul.011G198900.1.p, Phvul.011G199000.1.p, Phvul.011G199100.1.p, Phvul.011G199200.1.p, Phvul.011G199300.1.p, Phvul.011G199400.1.p, Phvul.011G199500.1.p, Phvul.011G199600.1.p, Phvul.011G199800.1.p, Phvul.011G199900.1.p, Phvul.011G200500.1.p, Phv…	Solyc00g226760.1.1, Solyc00g227960.1.1, Solyc02g068907.1.1, Solyc02g077620.1.1, Solyc03g114800.1.1, Solyc05g011850.1.1, Solyc05g011860.1.1, Solyc05g011870.1.1, Solyc05g011885.1.1, Solyc05g011890.1.1, Solyc05g011900.1.1, Solyc05g011910.2.1, Solyc05g047470.1.1, Solyc05g047495.1.1, Solyc05g047510.2.1, Solyc09g055500.1.1, Solyc10g019200.2.1, Solyc10g019210.1.1, Solyc10g019220.1.1, Solyc10g019230.2.1,…	PGSC0003DMP400004211, PGSC0003DMP400005900, PGSC0003DMP400009838, PGSC0003DMP400023936, PGSC0003DMP400026298, PGSC0003DMP400026313, PGSC0003DMP400042624, PGSC0003DMP400044531, PGSC0003DMP400046478, PGSC0003DMP400046479, PGSC0003DMP400049194, PGSC0003DMP400049195, PGSC0003DMP400049299, PGSC0003DMP400049300, PGSC0003DMP400058375, PGSC0003DMP400068399, PGSC0003DMP400068531, PGSC0003DMP400068625	XP_010520091.1, XP_010521619.1, XP_010523117.1, XP_010523501.1, XP_010523502.1, XP_010523510.1, XP_010523511.1, XP_010523512.1, XP_010534168.1, XP_010534326.1, XP_010545823.1, XP_010554271.1	VaccDscaff1-snap-gene-344.46-mRNA-1, VaccDscaff1034-processed-gene-0.4-mRNA-1, VaccDscaff12-processed-gene-346.15-mRNA-1, VaccDscaff13-processed-gene-228.1-mRNA-1, VaccDscaff1724-processed-gene-0.1-mRNA-1, VaccDscaff19-processed-gene-105.3-mRNA-1, VaccDscaff22-snap-gene-103.32-mRNA-1, VaccDscaff22-snap-gene-103.33-mRNA-1, VaccDscaff28-processed-gene-252.2-mRNA-1, VaccDscaff28-processed-gene-252.4…	vmacro13813-RA, vmacro17011-RA, vmacro17012-RA, vmacro20539-RA, vmacro20602-RA, vmacro23115-RA	vmicro03364-RA, vmicro03365-RA, vmicro15027-RA, vmicro15663-RA	Vradi0268s00030, Vradi0289s00010, Vradi0289s00060, Vradi07g02920, Vradi08g15990, Vradi09g09430	VIT_204s0079g00220.1, VIT_205s0020g04393.1, VIT_211s0052g01610.1, VIT_213s0084g00230.1, VIT_213s0084g00240.1, VIT_213s0084g00250.1, VIT_213s0084g00380.1, VIT_213s0084g00525.1, VIT_213s0084g00540.1, VIT_213s0106g00550.1, VIT_217s0000g04913.1, VIT_217s0000g04930.1, VIT_217s0000g04933.1, VIT_217s0000g04940.1, VIT_217s0000g04950.1, VIT_217s0000g10200.1
OG0000035	PSS14340, PSS14408, PSS14409, PSS14410, PSS21581, PSS29015, PSS30209, PSS30210, PSS30211, PSS30212	AT3G04200.1, AT3G05950.1, AT4G14630.1, AT5G38910.1, AT5G38930.1, AT5G38940.1, AT5G38940.2, AT5G38950.1, AT5G38960.1, AT5G39100.1, AT5G39110.1, AT5G39120.1, AT5G39130.1, AT5G39150.1, AT5G39160.1, AT5G39160.2, AT5G39160.3, AT5G39180.1, AT5G39190.1, AT5G39190.2	XP_013647784.1, XP_013654697.1, XP_013677405.1, XP_013691098.1, XP_013700860.1, XP_013708259.1, XP_013710446.1, XP_013714063.1, XP_013722719.1, XP_013725458.1, XP_013727865.1, XP_013746700.1, XP_022547452.1, XP_022550188.1	Bol006849, Bol040127	EL10Ac1g01377.1, EL10Ac3g06128.1, EL10Ac3g06789.1, EL10Ac6g13270.1, EL10Ac9g20732.1, EL10Ac9g22936.1, EL10Ac9g22937.1	Ca_08018, Ca_12587, Ca_12588, Ca_21449, Ca_21450	Cc00_g00960, Cc00_g00970, Cc00_g26870, Cc00_g33870, Cc00_g35780, Cc01_g02060, Cc01_g02070, Cc01_g02080, Cc01_g02090, Cc01_g02100, Cc01_g02110, Cc06_g15840, Cc06_g15860, Cc06_g16250, Cc06_g16260, Cc06_g23310, Cc09_g07600, Cc09_g07610, Cc10_g09790, Cc10_g09820, Cc10_g09840, Cc10_g09850, Cc10_g09860, Cc10_g09870, Cc10_g09880, Cc10_g12110, Cc10_g12120	XP_010412923.1, XP_010434310.1, XP_010435801.1, XP_010435803.1, XP_010435804.1, XP_010435818.1, XP_010435820.1, XP_010435821.1, XP_010441023.1, XP_010441024.1, XP_010441025.1, XP_010441036.1, XP_010445633.1, XP_010445634.1, XP_010450835.1, XP_010450836.1, XP_010450837.1, XP_010450848.1, XP_010450850.1, XP_010450851.1, XP_010450852.1, XP_010463900.1, XP_010464157.1, XP_010485792.1, XP_010486077.1	orange1.1g027345m, orange1.1g027369m, orange1.1g027381m, orange1.1g027622m, orange1.1g027842m, orange1.1g039148m, orange1.1g042226m, orange1.1g044045m, orange1.1g047141m, orange1.1g048039m, orange1.1g048097m, orange1.1g048538m	Eucgr.A01577.1.p, Eucgr.A01578.1.p, Eucgr.A01579.1.p, Eucgr.C01763.1.p, Eucgr.C01764.1.p, Eucgr.C01766.1.p, Eucgr.C02258.1.p, Eucgr.C04202.1.p, Eucgr.C04203.1.p, Eucgr.C04204.1.p, Eucgr.C04205.1.p, Eucgr.C04206.1.p, Eucgr.C04207.1.p, Eucgr.C04208.1.p, Eucgr.C04209.1.p, Eucgr.C04210.1.p, Eucgr.C04211.1.p, Eucgr.C04212.1.p, Eucgr.D00102.1.p, Eucgr.D01056.1.p, Eucgr.D01057.1.p, Eucgr.D01059.1.p, Euc…	MgTOL.B1043.1.p, MgTOL.B1044.1.p, MgTOL.B1045.1.p, MgTOL.B1046.1.p, MgTOL.B1047.1.p, MgTOL.B1048.1.p, MgTOL.B1049.1.p, MgTOL.G1205.1.p, MgTOL.G1206.1.p, MgTOL.G1207.1.p, MgTOL.G1208.1.p, MgTOL.G1209.1.p, MgTOL.G1210.1.p, MgTOL.G1211.1.p, MgTOL.G1212.1.p, MgTOL.G1215.1.p, MgTOL.H0815.1.p, MgTOL.H0816.1.p, MgTOL.H0817.1.p, MgTOL.H0818.1.p, MgTOL.H0821.1.p, MgTOL.H0822.1.p, MgTOL.H0823.1.p, MgTOL.H0…	gene01644-v1.0-hybrid.t1, gene09299-v2.0.a2-hybrid.t1, gene09299-v2.0.a2-hybrid.t2, gene09299-v2.0.a2-hybrid.t3, gene20187-v1.0-hybrid.t1, gene20189-v1.0-hybrid.t1, gene20193-v1.0-hybrid.t1, gene20194-v1.0-hybrid.t1, gene20195-v1.0-hybrid.t1, gene20196-v1.0-hybrid.t1, gene20197-v1.0-hybrid.t1, gene20198-v1.0-hybrid.t1, gene20199-v2.0.a2-hybrid.t1, gene20199-v2.0.a2-hybrid.t2, gene31248-v1.0-hybri…	Glyma.05G126200.1.p, Glyma.08G081200.1.p, Glyma.08G228200.1.p, Glyma.09G026000.1.p, Glyma.10G091900.1.p, Glyma.10G168800.1.p, Glyma.10G168900.1.p, Glyma.15G132100.1.p, Glyma.16G060700.1.p, Glyma.16G060800.1.p, Glyma.16G060900.1.p, Glyma.16G061300.1.p, Glyma.16G061400.1.p, Glyma.19G057700.1.p, Glyma.19G058900.1.p, Glyma.19G059000.1.p, Glyma.19G059100.1.p, Glyma.19G059200.1.p, Glyma.19G059700.1.p, …	Gorai.001G154100.1, Gorai.001G154200.1, Gorai.003G050600.1, Gorai.003G050600.2, Gorai.003G050600.3, Gorai.007G269100.1, Gorai.007G269200.1, Gorai.007G269400.1, Gorai.007G269500.1, Gorai.007G269600.1, Gorai.007G269700.1, Gorai.007G269800.1, Gorai.007G269900.1, Gorai.007G270000.1, Gorai.007G270100.1, Gorai.007G270200.1, Gorai.007G270300.1, Gorai.007G270500.1, Gorai.007G270600.1, Gorai.007G270700.1,…	XP_010241946.1, XP_010251866.1, XP_010251867.1, XP_010251870.1, XP_010251871.1, XP_010257844.1, XP_019052628.1	XP_009758327.1, XP_009758467.1, XP_009761605.1, XP_009762345.1, XP_009784933.1, XP_009786127.1, XP_009786129.1, XP_009786133.1, XP_009795501.1, XP_009795503.1, XP_009795504.1	XP_009612541.1, XP_009612542.1, XP_009612543.1, XP_009620404.1, XP_009620876.1, XP_009620917.1, XP_009625530.1, XP_009627660.1, XP_018627283.2, XP_018627286.1, XP_018629549.1, XP_018632903.2	XP_011002008.1, XP_011002009.1, XP_011012323.1, XP_011013026.1, XP_011015194.1, XP_011034305.1, XP_011034307.1, XP_011034308.1, XP_011034442.1, XP_011034443.1, XP_011034444.1, XP_011034445.1, XP_011037723.1, XP_011037727.1, XP_011037735.1, XP_011037736.1, XP_011037744.1, XP_011037778.1, XP_011038438.1, XP_011038439.1, XP_011038440.1, XP_011038441.1, XP_011039272.1, XP_011039273.1, XP_011039365.1,…	Phvul.006G126200.1.p, Phvul.008G147800.1.p, Phvul.008G150800.1.p, Phvul.008G150813.1.p, Phvul.008G151000.1.p, Phvul.008G151100.1.p, Phvul.008G151113.1.p, Phvul.008G151126.1.p, Phvul.008G151139.1.p, Phvul.008G151300.1.p, Phvul.008G151400.1.p, Phvul.008G151413.1.p, Phvul.L002632.1.p	Solyc01g102875.1.1, Solyc01g102890.3.1, Solyc01g102900.3.1, Solyc01g102910.3.1, Solyc10g078840.1.1, Solyc10g078850.1.1	PGSC0003DMP400020225, PGSC0003DMP400020226, PGSC0003DMP400023185, PGSC0003DMP400023193, PGSC0003DMP400023194, PGSC0003DMP400023195, PGSC0003DMP400023198, PGSC0003DMP400023199, PGSC0003DMP400023200, PGSC0003DMP400023201, PGSC0003DMP400027184, PGSC0003DMP400031720, PGSC0003DMP400031723, PGSC0003DMP400031725, PGSC0003DMP400031797, PGSC0003DMP400031800, PGSC0003DMP400036007, PGSC0003DMP400036046, PGS…	XP_010528694.1, XP_010528695.1, XP_010528696.1, XP_010528697.1, XP_010528770.1, XP_019058904.1	VaccDscaff11-augustus-gene-245.15-mRNA-1, VaccDscaff11-snap-gene-245.22-mRNA-1, VaccDscaff12-augustus-gene-242.14-mRNA-1, VaccDscaff12-augustus-gene-242.15-mRNA-1, VaccDscaff12-augustus-gene-243.15-mRNA-1, VaccDscaff12-augustus-gene-249.13-mRNA-1, VaccDscaff12-augustus-gene-249.14-mRNA-1, VaccDscaff12-augustus-gene-250.14-mRNA-1, VaccDscaff12-snap-gene-250.18-mRNA-1, VaccDscaff15-processed-gene-2…	vmacro03367-RA, vmacro03368-RA, vmacro03373-RA, vmacro21098-RA, vmacro21099-RA, vmacro21100-RA	vmicro00387-RA, vmicro00388-RA, vmicro06665-RA, vmicro06666-RA, vmicro06667-RA, vmicro11023-RA, vmicro11024-RA, vmicro25855-RA	Vradi0133s00270, Vradi0133s00320, Vradi0155s00060, Vradi0171s00040, Vradi0171s00320, Vradi08g11070	VIT_210s0003g05250.1, VIT_210s0003g05260.1, VIT_210s0003g05300.1, VIT_210s0003g05310.1, VIT_210s0003g05336.1, VIT_210s0003g05340.1, VIT_210s0003g05360.1, VIT_212s0059g00730.1, VIT_214s0006g02330.1, VIT_214s0006g02350.1, VIT_214s0006g02360.1, VIT_214s0006g02370.1, VIT_214s0006g02380.1, VIT_214s0006g02390.1, VIT_214s0006g02400.1, VIT_214s0006g02420.1, VIT_214s0006g02430.1, VIT_214s0006g02435.1, VIT…
OG0000036	PSR92868, PSS10060, PSS11957, PSS15747, PSS19657, PSS24036, PSS24548, PSS24549, PSS26522, PSS26523, PSS32645, PSS33760, PSS33761, PSS33762, PSS34595	AT2G29420.1, AT3G09270.1	XP_013724057.1, XP_013744223.1, XP_013744262.1	Bol023071, Bol033288	EL10Ac3g06686.1, EL10Ac3g06689.1, EL10Ac3g06743.1, EL10Ac3g06744.1, EL10Ac4g09790.1, EL10Ac7g16090.1, EL10Ac7g17648.1, EL10Ac7g17746.1, EL10Ac7g17747.1, EL10Ac7g18101.1	Ca_05354, Ca_08619, Ca_08621, Ca_14581, Ca_19619, Ca_19621, Ca_19622, Ca_19623, Ca_19624, Ca_19625, Ca_19626, Ca_21196, Ca_21197	Cc00_g12680, Cc00_g31870, Cc02_g26410, Cc02_g33100, Cc03_g05550, Cc03_g05560, Cc03_g14520, Cc03_g14900, Cc06_g02030, Cc06_g02040, Cc10_g09970, Cc10_g09980, Cc10_g15430, Cc10_g15460	XP_010414386.1, XP_010464567.1, XP_010469955.1, XP_010470684.1, XP_010470778.1, XP_010470969.1, XP_010486488.1, XP_010486489.1, XP_010486490.1, XP_010510492.2	orange1.1g023929m, orange1.1g024749m, orange1.1g027333m, orange1.1g027486m, orange1.1g027498m, orange1.1g027524m, orange1.1g027575m, orange1.1g027827m, orange1.1g033794m, orange1.1g033818m, orange1.1g036834m, orange1.1g037481m, orange1.1g038634m, orange1.1g038935m, orange1.1g040178m, orange1.1g040484m, orange1.1g041211m, orange1.1g041675m, orange1.1g041800m, orange1.1g042301m, orange1.1g043218m, …	Eucgr.D00023.1.p, Eucgr.D00024.1.p, Eucgr.D00025.1.p, Eucgr.F00396.1.p, Eucgr.G02603.1.p, Eucgr.G02604.1.p, Eucgr.G02605.1.p, Eucgr.H00110.1.p, Eucgr.H00154.1.p, Eucgr.H00155.1.p, Eucgr.H00157.1.p, Eucgr.H02572.1.p, Eucgr.H02573.1.p, Eucgr.H02574.1.p, Eucgr.H02576.1.p, Eucgr.H02578.1.p, Eucgr.H03905.1.p, Eucgr.H03907.1.p, Eucgr.K01652.1.p, Eucgr.K01653.1.p, Eucgr.K01657.1.p, Eucgr.K01658.1.p, Euc…	MgTOL.B1430.1.p, MgTOL.G0498.1.p, MgTOL.H0634.1.p, MgTOL.L1775.1.p, MgTOL.L1801.1.p, MgTOL.L1802.1.p, MgTOL.L1803.1.p, MgTOL.L1804.1.p, MgTOL.O1096.1.p	gene02722-v1.0-hybrid.t1, gene02723-v1.0-hybrid.t1, gene02725-v1.0-hybrid.t1, gene08384-v2.0.a2-hybrid.t1, gene09259-v1.0-hybrid.t1, gene09260-v1.0-hybrid.t1, gene09425-v1.0-hybrid.t1, gene09426-v1.0-hybrid.t1, gene09427-v1.0-hybrid.t1, gene11957-v2.0.a2-hybrid.t1, gene16882-v1.0-hybrid.t1, gene18731-v1.0-hybrid.t1, gene18732-v1.0-hybrid.t1, gene35798-v2.0.a2-hybrid.t1, gene35798-v2.0.a2-hybrid.t…	Glyma.01G106000.1.p, Glyma.01G106100.1.p, Glyma.02G187200.1.p, Glyma.04G097300.1.p, Glyma.04G107500.1.p, Glyma.04G107600.1.p, Glyma.04G107600.2.p, Glyma.05G161300.1.p, Glyma.05G161400.1.p, Glyma.05G161500.1.p, Glyma.05G161600.1.p, Glyma.07G075600.1.p, Glyma.07G139600.1.p, Glyma.07G139700.1.p, Glyma.07G139800.1.p, Glyma.07G139900.1.p, Glyma.07G140000.1.p, Glyma.07G140100.1.p, Glyma.07G140200.1.p, …	Gorai.001G236000.1, Gorai.003G127500.1, Gorai.003G127600.1, Gorai.005G036300.1, Gorai.005G037600.1, Gorai.005G037700.1, Gorai.005G037800.1, Gorai.005G037900.1, Gorai.005G038200.1, Gorai.005G038300.1, Gorai.005G038500.1, Gorai.005G038700.1, Gorai.005G038800.1, Gorai.006G178400.1, Gorai.006G178600.1, Gorai.006G178700.1, Gorai.007G151400.1, Gorai.007G249200.1, Gorai.010G115400.1, Gorai.011G163600.1,…	XP_010243633.1, XP_010243635.1, XP_010243636.1, XP_010243637.1, XP_010248269.1, XP_010263987.1, XP_010264128.1, XP_010269443.1, XP_010269621.1, XP_010271919.1, XP_010271921.1, XP_010278876.1, XP_010279423.1, XP_010279540.1, XP_010279541.1, XP_010279542.1, XP_019054125.1, XP_019054126.1, XP_019056039.1	XP_009764523.1, XP_009767205.1, XP_009767206.1, XP_009768031.1, XP_009770038.1, XP_009770673.1, XP_009772235.1, XP_009774535.1, XP_009776230.1, XP_009778244.1, XP_009778650.1, XP_009781771.1, XP_009782545.1, XP_009788521.1, XP_009789711.1, XP_009790678.1, XP_009802971.1, XP_009802972.1	XP_009596758.1, XP_009604791.1, XP_009606213.1, XP_009606316.1, XP_009606317.1, XP_009606318.1, XP_009606319.1, XP_009613724.1, XP_009618409.1, XP_009622502.1, XP_009624024.1, XP_009625219.1, XP_009626799.1, XP_009626800.1, XP_009629346.1, XP_009629347.1, XP_009631443.1, XP_018632827.2, XP_018633544.1, XP_033510347.1	XP_011000057.1, XP_011000058.1, XP_011000484.1, XP_011004483.1, XP_011004746.1, XP_011004953.1, XP_011010098.1, XP_011016467.1, XP_011029699.1, XP_011029700.1, XP_011029701.1, XP_011029702.1, XP_011029703.1, XP_011029705.1, XP_011029706.1, XP_011030495.1, XP_011039096.1, XP_011040645.1, XP_011041490.1, XP_011041491.1, XP_011041492.1, XP_011041493.1, XP_011041494.1, XP_011041577.1, XP_011041578.1	Phvul.002G241400.1.p, Phvul.007G013200.1.p, Phvul.007G134700.1.p, Phvul.007G250000.1.p, Phvul.008G113600.1.p, Phvul.008G113700.1.p, Phvul.010G074600.1.p, Phvul.010G074700.1.p, Phvul.010G075400.1.p	Solyc01g081250.3.1, Solyc01g081260.2.1, Solyc01g081270.2.1, Solyc01g081310.3.1, Solyc01g086680.3.1, Solyc01g099590.3.1, Solyc06g069045.1.1, Solyc09g011490.3.1, Solyc09g011500.3.1, Solyc09g011510.2.1, Solyc09g011520.3.1, Solyc09g011530.2.1, Solyc09g011540.2.1, Solyc09g011550.2.1, Solyc09g011560.2.1, Solyc09g011570.3.1, Solyc09g011580.2.1, Solyc09g011600.3.1, Solyc09g011610.3.1, Solyc09g011620.1.1,…	PGSC0003DMP400003221, PGSC0003DMP400003226, PGSC0003DMP400003227, PGSC0003DMP400003228, PGSC0003DMP400003229, PGSC0003DMP400003230, PGSC0003DMP400003231, PGSC0003DMP400003865, PGSC0003DMP400003866, PGSC0003DMP400003867, PGSC0003DMP400003869, PGSC0003DMP400003870, PGSC0003DMP400003872, PGSC0003DMP400003874, PGSC0003DMP400003875, PGSC0003DMP400003876, PGSC0003DMP400003877, PGSC0003DMP400003878, PGS…	XP_010521899.1, XP_010527176.1	VaccDscaff1-augustus-gene-116.47-mRNA-1, VaccDscaff1-augustus-gene-116.49-mRNA-1, VaccDscaff1-processed-gene-116.42-mRNA-1, VaccDscaff1-snap-gene-116.55-mRNA-1, VaccDscaff14-snap-gene-110.19-mRNA-1, VaccDscaff16-snap-gene-334.64-mRNA-1, VaccDscaff17-processed-gene-183.3-mRNA-1, VaccDscaff178-augustus-gene-1.50-mRNA-1, VaccDscaff178-augustus-gene-1.51-mRNA-1, VaccDscaff178-augustus-gene-1.52-mRNA-…	vmacro04685-RA, vmacro08480-RA, vmacro08481-RA, vmacro08482-RA, vmacro08483-RA, vmacro08484-RA, vmacro11264-RA, vmacro11265-RA, vmacro13590-RA, vmacro19620-RA, vmacro20198-RA, vmacro20199-RA	vmicro00930-RA, vmicro03923-RA, vmicro06219-RA, vmicro09018-RA, vmicro09019-RA, vmicro14483-RA, vmicro16428-RA, vmicro17556-RA, vmicro17557-RA, vmicro17558-RA, vmicro19283-RA, vmicro19609-RA, vmicro19610-RA, vmicro19611-RA, vmicro19612-RA, vmicro19613-RA, vmicro28928-RA, vmicro28929-RA, vmicro29856-RA, vmicro29857-RA	Vradi0161s00390, Vradi0258s00030, Vradi0258s00040, Vradi0275s00010, Vradi0309s00010, Vradi0309s00020, Vradi07g04910, Vradi08g02660, Vradi08g08500, Vradi08g15620, Vradi08g22420	VIT_200s0153g00050.1, VIT_200s0153g00070.1, VIT_200s2652g00010.1, VIT_200s2718g00010.1, VIT_205s0049g01070.1, VIT_205s0049g01080.1, VIT_205s0049g01090.1, VIT_205s0049g01100.1, VIT_205s0049g01120.1, VIT_205s0051g00110.1, VIT_205s0051g00130.1, VIT_205s0051g00180.1, VIT_205s0051g00240.1, VIT_205s0051g00310.1, VIT_206s0004g05670.1, VIT_206s0004g05680.1, VIT_206s0004g05700.1, VIT_206s0004g05710.1, VIT…
OG0000037	PSR91576, PSR91577, PSR91843, PSR96410, PSS04063, PSS04064, PSS08397, PSS09724, PSS11518, PSS13878, PSS17764, PSS24138, PSS36119	AT1G12090.1, AT1G12100.1, AT1G62500.1, AT1G62510.1, AT2G10940.1, AT2G10940.2, AT2G45180.1, AT3G22120.1, AT3G22120.2, AT4G00165.1, AT4G00165.2, AT4G12490.1, AT4G12510.1, AT4G12520.1, AT4G15160.1, AT4G15160.2, AT4G22460.1, AT5G46890.1, AT5G46900.1	XP_013640092.1, XP_013640093.1, XP_013644397.1, XP_013644410.1, XP_013654707.1, XP_013655282.1, XP_013657478.1, XP_013659476.1, XP_013659477.1, XP_013661364.1, XP_013666134.1, XP_013671765.1, XP_013671766.1, XP_013671921.1, XP_013675230.1, XP_013677882.1, XP_013683708.1, XP_013683710.1, XP_013686614.1, XP_013688479.1, XP_013692874.1, XP_013695179.1, XP_013696103.1, XP_013696115.1, XP_013696119.1,…	Bol008507, Bol008509, Bol008510, Bol008512, Bol013299, Bol016516, Bol018940, Bol018941, Bol019313, Bol021713, Bol026580, Bol028308, Bol029097, Bol029535, Bol030541	EL10Ac2g04198.1, EL10Ac5g13026.1, EL10Ac5g13046.1, EL10Ac8g18723.1	Ca_01746, Ca_01747, Ca_06702, Ca_07909, Ca_16306, Ca_16308, Ca_16309, Ca_16310, Ca_16311, Ca_16312, Ca_16313	Cc02_g04220, Cc02_g24310, Cc02_g29270, Cc06_g08040, Cc08_g12760, Cc08_g12770, Cc08_g12780, Cc08_g12790	XP_010413891.1, XP_010418242.1, XP_010418243.1, XP_010422222.1, XP_010422224.1, XP_010422226.1, XP_010430304.1, XP_010430305.1, XP_010433333.1, XP_010433369.1, XP_010433379.1, XP_010434049.1, XP_010436582.1, XP_010439335.1, XP_010440330.1, XP_010441523.1, XP_010441524.1, XP_010448889.1, XP_010449961.1, XP_010455698.1, XP_010455699.1, XP_010455700.1, XP_010455702.1, XP_010458632.1, XP_010458633.1,…	orange1.1g026333m, orange1.1g028062m, orange1.1g029294m, orange1.1g029302m, orange1.1g032539m, orange1.1g033023m, orange1.1g035808m, orange1.1g038618m, orange1.1g040356m, orange1.1g042898m, orange1.1g044385m, orange1.1g046228m, orange1.1g047179m	Eucgr.C01388.1.p, Eucgr.C01388.2.p, Eucgr.C02759.1.p, Eucgr.D02039.1.p, Eucgr.D02041.1.p, Eucgr.D02042.1.p, Eucgr.D02043.1.p, Eucgr.D02045.1.p, Eucgr.D02487.1.p, Eucgr.D02488.1.p, Eucgr.E00446.1.p, Eucgr.E00448.1.p, Eucgr.K01352.1.p, Eucgr.L02553.1.p, Eucgr.L02643.1.p, Eucgr.L03097.1.p	MgTOL.A0031.1.p, MgTOL.A0871.1.p, MgTOL.A0872.1.p, MgTOL.A0873.1.p, MgTOL.A0875.1.p, MgTOL.A0876.1.p, MgTOL.A0877.1.p, MgTOL.A0878.1.p, MgTOL.A0879.1.p, MgTOL.A0880.1.p, MgTOL.A0881.1.p, MgTOL.A0882.1.p, MgTOL.A0883.1.p, MgTOL.A0884.1.p, MgTOL.B1592.1.p, MgTOL.E0836.1.p, MgTOL.F0508.1.p, MgTOL.J1274.1.p, MgTOL.J1275.1.p, MgTOL.K0401.1.p, MgTOL.M0134.1.p, MgTOL.M0136.1.p	gene03948-v1.0-hybrid.t1, gene03949-v1.0-hybrid.t1, gene09178-v2.0.a2-hybrid.t1, gene09178-v2.0.a2-hybrid.t2, gene11615-v1.0-hybrid.t1, gene11617-v1.0-hybrid.t1, gene22714-v1.0-hybrid.t1, gene31112-v1.0-hybrid.t1, gene31112-v1.0-hybrid.t2, gene31760-v1.0-hybrid.t1, gene31761-v1.0-hybrid.t1, gene31762-v1.0-hybrid.t1	Glyma.01G078800.1.p, Glyma.04G065600.1.p, Glyma.05G057000.1.p, Glyma.05G057100.1.p, Glyma.05G057200.1.p, Glyma.05G057300.1.p, Glyma.05G057400.1.p, Glyma.05G057500.1.p, Glyma.05G057600.1.p, Glyma.05G057700.1.p, Glyma.05G057800.1.p, Glyma.06G067000.1.p, Glyma.09G014400.1.p, Glyma.09G084900.1.p, Glyma.13G160400.1.p, Glyma.14G115500.1.p, Glyma.15G119100.1.p, Glyma.17G111100.1.p, Glyma.17G139500.1.p, …	Gorai.001G034700.1, Gorai.004G107700.1, Gorai.004G199700.1, Gorai.004G199800.1, Gorai.004G199900.1, Gorai.004G200000.1, Gorai.004G200400.1, Gorai.004G275600.1, Gorai.006G213000.1, Gorai.007G027100.1, Gorai.007G027200.1, Gorai.007G027300.1, Gorai.007G027400.1, Gorai.007G027500.1, Gorai.007G027600.1, Gorai.007G027700.1, Gorai.007G172300.1, Gorai.008G105700.1, Gorai.008G112900.1, Gorai.008G237600.1,…	XP_010241580.1, XP_010250205.1, XP_010250206.1, XP_010258985.1, XP_010258986.1, XP_010258987.1, XP_010258988.1, XP_010258990.1, XP_010260719.1, XP_010261664.1, XP_010264239.1, XP_010264240.1, XP_010264241.1, XP_010264242.1, XP_010273986.1, XP_010276748.1, XP_019056174.1	XP_009759781.1, XP_009775547.1, XP_009782252.1, XP_009782706.1, XP_009783170.1, XP_009783445.1, XP_009785634.1, XP_009787417.1, XP_009793400.1, XP_009793942.1, XP_009794382.1, XP_009795308.1, XP_009795760.1, XP_009795761.1, XP_009795762.1, XP_009796138.1, XP_009796139.1, XP_009796140.1, XP_009798258.1, XP_009798259.1, XP_009798523.1, XP_009801239.1, XP_009801606.1, XP_009801825.1, XP_009804889.1	XP_009589966.1, XP_009591583.1, XP_009595816.1, XP_009598876.1, XP_009600481.1, XP_009601879.1, XP_009602607.1, XP_009607067.1, XP_009607969.1, XP_009608848.1, XP_009611018.1, XP_009612116.1, XP_009613824.1, XP_009617786.1, XP_009619251.1, XP_009619252.1, XP_009621287.1, XP_009623719.1, XP_009626056.1, XP_018624237.1, XP_018624806.1, XP_018631497.1, XP_018634572.1, XP_033510938.1, XP_033515269.1,…	XP_011001498.1, XP_011002403.1, XP_011002404.1, XP_011002405.1, XP_011002407.1, XP_011002408.1, XP_011017834.1, XP_011018291.1, XP_011018292.1, XP_011020188.1, XP_011033419.1, XP_011033953.1, XP_011033954.1, XP_011036580.1, XP_011039660.1	Phvul.001G050300.1.p, Phvul.003G169100.1.p, Phvul.003G218600.1.p, Phvul.003G218700.1.p, Phvul.003G218800.1.p, Phvul.003G218800.2.p, Phvul.003G218900.1.p, Phvul.003G219000.1.p, Phvul.003G219100.1.p, Phvul.003G219200.1.p, Phvul.006G139100.1.p, Phvul.007G119178.1.p, Phvul.008G142500.1.p, Phvul.009G092000.1.p	Solyc01g090970.3.1, Solyc03g083990.1.1, Solyc03g090990.1.1, Solyc03g091000.1.1, Solyc03g091010.1.1, Solyc03g091020.1.1, Solyc03g091030.1.1, Solyc03g093040.3.1, Solyc03g093050.1.1, Solyc03g093060.1.1, Solyc03g093070.1.1, Solyc06g060640.1.1, Solyc06g065970.1.1, Solyc07g007860.1.1, Solyc07g043000.3.1, Solyc08g005960.2.1, Solyc08g074480.1.1, Solyc08g078870.2.1, Solyc08g078890.2.1, Solyc08g078900.1.1,…	PGSC0003DMP400005193, PGSC0003DMP400005194, PGSC0003DMP400008396, PGSC0003DMP400008397, PGSC0003DMP400008412, PGSC0003DMP400008413, PGSC0003DMP400008484, PGSC0003DMP400008500, PGSC0003DMP400008501, PGSC0003DMP400023381, PGSC0003DMP400024366, PGSC0003DMP400024446, PGSC0003DMP400024457, PGSC0003DMP400026140, PGSC0003DMP400026570, PGSC0003DMP400035578, PGSC0003DMP400045039, PGSC0003DMP400051494, PGS…	XP_010519362.1, XP_010519363.1, XP_010523077.1, XP_010529481.1, XP_010532493.1, XP_010533129.1, XP_010533776.1, XP_010533777.1, XP_010539605.1, XP_010539616.1, XP_010539640.1, XP_010544621.1, XP_010553463.1, XP_010553464.1, XP_010553781.1, XP_019058271.1	VaccDscaff14-processed-gene-190.3-mRNA-1, VaccDscaff14-snap-gene-190.26-mRNA-1, VaccDscaff2-processed-gene-231.2-mRNA-1, VaccDscaff22-processed-gene-146.0-mRNA-1, VaccDscaff22-processed-gene-42.3-mRNA-1, VaccDscaff3-processed-gene-205.1-mRNA-1, VaccDscaff3-processed-gene-205.14-mRNA-1, VaccDscaff38-augustus-gene-43.25-mRNA-1, VaccDscaff39-augustus-gene-39.19-mRNA-1, VaccDscaff43-processed-gene-22…	vmacro07723-RA, vmacro13437-RA	vmicro05478-RA, vmicro05479-RA, vmicro05480-RA, vmicro06260-RA, vmicro19089-RA, vmicro23062-RA	Vradi0070s00390, Vradi0301s00100, Vradi06g12980, Vradi07g20540, Vradi10g07260	VIT_202s0154g00280.1, VIT_202s0154g00290.1, VIT_202s0154g00300.1, VIT_202s0154g00310.1, VIT_202s0154g00320.1, VIT_203s0017g02200.1, VIT_203s0017g02260.1, VIT_204s0008g05640.1, VIT_211s0016g05840.1, VIT_212s0035g02000.1, VIT_212s0055g00800.1, VIT_215s0048g00630.1
OG0000038	PSS02020, PSS02021, PSS05745, PSS11102, PSS11103, PSS11105, PSS11111, PSS15465, PSS15466, PSS30280, PSS30281	AT3G18670.1, AT3G18670.2, AT3G54065.1, AT3G54070.1, AT5G35810.1, AT5G35830.1	XP_013659408.1, XP_013710105.1, XP_013747114.1, XP_022547483.1, XP_022567315.1	Bol013859, Bol013863, Bol032033	EL10Ac2g04359.1, EL10Ac3g05178.1, EL10Ac3g05179.1, EL10Ac3g06408.1, EL10Ac8g19889.1, EL10Ac8g19891.1, EL10Ac8g19991.1, EL10Ac8g19994.1	Ca_13841, Ca_17351, Ca_21983	Cc00_g31630, Cc06_g12350, Cc06_g12360, Cc06_g12370, Cc07_g17910, Cc07_g17920, Cc07_g17930, Cc07_g17950, Cc07_g17960, Cc07_g17970, Cc09_g05690, Cc09_g05960	XP_010419743.1, XP_010422367.1, XP_010455831.1, XP_010465977.1, XP_010487790.1	orange1.1g003814m, orange1.1g005061m, orange1.1g005070m, orange1.1g005080m, orange1.1g005095m, orange1.1g007677m, orange1.1g007858m, orange1.1g008328m, orange1.1g011338m, orange1.1g021201m, orange1.1g023260m, orange1.1g035949m, orange1.1g037056m, orange1.1g037194m, orange1.1g037504m, orange1.1g037666m, orange1.1g037778m, orange1.1g039376m, orange1.1g040056m, orange1.1g041247m, orange1.1g041446m, …	Eucgr.C03504.1.p, Eucgr.E04253.1.p, Eucgr.E04256.1.p, Eucgr.E04257.1.p, Eucgr.E04258.1.p	MgTOL.J0904.1.p, MgTOL.J0904.2.p, MgTOL.K0873.1.p, MgTOL.K0874.1.p, MgTOL.L0760.1.p, MgTOL.L1368.1.p, MgTOL.L1370.1.p, MgTOL.L1371.1.p, MgTOL.L1372.1.p, MgTOL.M0812.1.p, MgTOL.M2086.1.p	gene03216-v2.0.a2-hybrid.t1, gene03216-v2.0.a2-hybrid.t2, gene08896-v2.0.a2-hybrid.t1, gene11920-v2.0.a2-hybrid.t1, gene11934-v2.0.a2-hybrid.t1, gene12494-v2.0.a2-hybrid.t1, gene16262-v2.0.a2-hybrid.t1, gene17270-v2.0.a2-hybrid.t1, gene17270-v2.0.a2-hybrid.t2, gene21767-v2.0.a2-hybrid.t1, gene21767-v2.0.a2-hybrid.t2, gene30030-v2.0.a2-hybrid.t1, gene38748-v2.0.a2-hybrid.t1, gene38748-v2.0.a2-hybr…	Glyma.01G011900.1.p, Glyma.01G013000.1.p, Glyma.01G013300.1.p, Glyma.02G178300.1.p, Glyma.02G178300.2.p, Glyma.09G053400.1.p, Glyma.09G053700.1.p, Glyma.09G053700.2.p, Glyma.09G053700.3.p, Glyma.09G054000.1.p, Glyma.09G054100.1.p, Glyma.09G054100.2.p, Glyma.09G054100.3.p, Glyma.09G054100.4.p, Glyma.09G054100.5.p, Glyma.09G054200.1.p, Glyma.09G054500.1.p, Glyma.09G054700.1.p, Glyma.09G054800.1.p, …	Gorai.003G065800.1, Gorai.003G065800.2, Gorai.003G065900.1, Gorai.005G141800.1, Gorai.010G087800.1, Gorai.010G087900.1, Gorai.010G171900.1, Gorai.010G171900.2, Gorai.010G171900.3	XP_010242785.1, XP_010242786.1, XP_010248103.1, XP_010248105.1, XP_010248107.1, XP_010248111.1, XP_010248113.1, XP_010248114.1, XP_010248118.1, XP_010248119.1, XP_010248120.1, XP_010248121.1, XP_010248122.1, XP_010248123.1, XP_010248124.1, XP_010248125.1, XP_010248126.1, XP_010248127.1, XP_010248128.1, XP_010248129.1, XP_010248130.1, XP_010248132.1, XP_010256236.1, XP_010256492.2, XP_010261900.1,…	XP_009778602.1, XP_009783291.1, XP_009783293.1, XP_009783294.1, XP_009783295.1, XP_009783296.1, XP_009783297.1, XP_009783941.1, XP_009783942.1, XP_009783943.1, XP_009790150.1, XP_009790151.1	XP_009610228.1, XP_009610229.1, XP_009614358.1, XP_009619904.1, XP_009619906.1, XP_009619907.1, XP_009619908.1, XP_009619909.1, XP_009627274.1, XP_009627275.1, XP_009627278.1, XP_009628816.1, XP_009628818.1, XP_009628819.1, XP_018629788.1, XP_018629789.1, XP_018630052.1, XP_018631702.1, XP_018634107.1, XP_018634109.1, XP_018634110.1, XP_033508369.1, XP_033514643.1, XP_033514644.1, XP_033514645.1,…	XP_011000169.1, XP_011020233.1, XP_011020234.1, XP_011022998.1, XP_011022999.1, XP_011023002.1, XP_011032351.1, XP_011032352.1, XP_011032833.1, XP_011032834.1, XP_011032835.1	Phvul.002G135000.1.p, Phvul.002G135000.2.p, Phvul.002G135800.1.p, Phvul.006G051200.1.p, Phvul.006G051200.2.p, Phvul.007G258800.1.p, Phvul.009G240400.1.p, Phvul.009G240400.2.p, Phvul.009G240400.3.p, Phvul.009G240400.4.p, Phvul.009G240622.1.p, Phvul.009G240622.2.p, Phvul.009G240633.1.p, Phvul.009G240655.1.p, Phvul.009G240655.2.p, Phvul.009G240666.1.p, Phvul.009G240677.1.p, Phvul.009G240677.2.p, Phv…	Solyc02g068600.3.1, Solyc02g068670.2.1, Solyc05g041340.2.1, Solyc05g041590.3.1	PGSC0003DMP400018458, PGSC0003DMP400018459, PGSC0003DMP400018460, PGSC0003DMP400018466, PGSC0003DMP400018467, PGSC0003DMP400036086, PGSC0003DMP400039666, PGSC0003DMP400044450	XP_010550279.1	VaccDscaff1-snap-gene-376.21-mRNA-1, VaccDscaff1-snap-gene-447.49-mRNA-1, VaccDscaff106-augustus-gene-4.51-mRNA-1, VaccDscaff11-augustus-gene-231.33-mRNA-1, VaccDscaff13-augustus-gene-385.34-mRNA-1, VaccDscaff13-augustus-gene-385.35-mRNA-1, VaccDscaff13-processed-gene-385.21-mRNA-1, VaccDscaff13-processed-gene-385.27-mRNA-1, VaccDscaff13-processed-gene-386.16-mRNA-1, VaccDscaff13-processed-gene-3…	vmacro03533-RA, vmacro04304-RA, vmacro06832-RA, vmacro07235-RA, vmacro07237-RA, vmacro07238-RA, vmacro09243-RA, vmacro10269-RA, vmacro10272-RA, vmacro10273-RA, vmacro10274-RA, vmacro10275-RA, vmacro12855-RA, vmacro12856-RA, vmacro12857-RA, vmacro14030-RA, vmacro14031-RA, vmacro17195-RA, vmacro17197-RA, vmacro17198-RA, vmacro17897-RA, vmacro18662-RA, vmacro22581-RA, vmacro22582-RA, vmacro22584-RA,…	vmicro04762-RA, vmicro04766-RA, vmicro08093-RA, vmicro08094-RA, vmicro12330-RA, vmicro13652-RA, vmicro14325-RA, vmicro15228-RA, vmicro15229-RA, vmicro15230-RA, vmicro15295-RA, vmicro15297-RA, vmicro15298-RA, vmicro20614-RA, vmicro23318-RA, vmicro24478-RA, vmicro24480-RA, vmicro24957-RA, vmicro25284-RA, vmicro25285-RA, vmicro25286-RA, vmicro26484-RA, vmicro26485-RA, vmicro27152-RA, vmicro27153-RA,…	Vradi0264s00110, Vradi0264s00160, Vradi0264s00170, Vradi0264s00200, Vradi0264s00210, Vradi08g01960, Vradi10g02440, Vradi11g08470	VIT_200s2045g00010.1, VIT_200s2326g00010.1, VIT_201s0010g01370.1, VIT_201s0010g01380.1, VIT_201s0010g01380.2, VIT_201s0010g01380.3, VIT_201s0010g01380.4, VIT_201s0010g01380.5, VIT_204s0044g00910.1, VIT_204s0044g00910.2, VIT_204s0044g00920.1, VIT_210s0003g04510.1, VIT_213s0106g00030.1, VIT_213s0106g00060.1, VIT_213s0106g00060.2, VIT_213s0106g00080.1, VIT_213s0106g00145.1, VIT_213s0106g00190.1, VIT…
OG0000039	PSR86704, PSR93102, PSR95115, PSS14247, PSS21129, PSS26666, PSS30289, PSS33296, PSS34538, PSS36305	AT1G49240.1, AT2G37620.1, AT2G37620.2, AT2G37620.3, AT2G37620.4, AT2G42090.1, AT2G42100.1, AT2G42170.1, AT2G42170.3, AT3G12110.1, AT3G18780.1, AT3G18780.2, AT3G18780.3, AT3G46520.1, AT3G46520.2, AT3G53750.1, AT3G53750.2, AT5G09810.1, AT5G59370.1, AT5G59370.2	NP_001302489.1, NP_001302939.1, XP_013641664.1, XP_013642556.1, XP_013642558.1, XP_013642751.1, XP_013657096.1, XP_013661150.1, XP_013661151.1, XP_013661153.1, XP_013670079.1, XP_013670085.1, XP_013678304.1, XP_013678305.1, XP_013678548.1, XP_013678556.1, XP_013680302.1, XP_013682352.1, XP_013684896.1, XP_013685761.1, XP_013686157.1, XP_013688694.1, XP_013689125.1, XP_013703107.1, XP_013704053.1,…	Bol005376, Bol005539, Bol008775, Bol010323, Bol015484, Bol018771, Bol022870, Bol024627, Bol025147, Bol025245, Bol025569, Bol030974, Bol031604, Bol039526, Bol041394, Bol043724	EL10Ac1g00482.1, EL10Ac1g00483.1, EL10Ac2g04753.1, EL10Ac6g13440.1, EL10Ac7g16009.1	Ca_00103, Ca_02610, Ca_04163, Ca_07317, Ca_12633, Ca_14184, Ca_22693, Ca_22694	Cc01_g12770, Cc02_g07890, Cc02_g22000, Cc06_g02700, Cc06_g15890, Cc07_g17400, Cc10_g14700	NP_001289901.1, NP_001289904.1, XP_010422938.1, XP_010426084.1, XP_010452982.1, XP_010454923.1, XP_010461764.1, XP_010464961.1, XP_010465992.1, XP_010479361.1, XP_010483556.1, XP_010483559.1, XP_010483560.1, XP_010486900.1, XP_010487801.1, XP_010491624.1, XP_010498525.1, XP_010500469.1, XP_010503262.1, XP_010504145.1, XP_010505356.1, XP_010507140.1, XP_010508619.1, XP_010509299.1, XP_010514974.1,…	orange1.1g017011m, orange1.1g017078m, orange1.1g017081m, orange1.1g017086m, orange1.1g017088m, orange1.1g017089m, orange1.1g017099m, orange1.1g017102m, orange1.1g017115m, orange1.1g017124m, orange1.1g017125m, orange1.1g017851m, orange1.1g020045m, orange1.1g037845m	Eucgr.D02537.1.p, Eucgr.D02537.2.p, Eucgr.E01137.1.p, Eucgr.G02932.1.p, Eucgr.I00240.1.p, Eucgr.I00241.1.p, Eucgr.I02702.1.p, Eucgr.I02702.2.p, Eucgr.J00015.1.p, Eucgr.J00015.2.p, Eucgr.K01841.1.p	MgTOL.F1590.1.p, MgTOL.H1162.1.p, MgTOL.J0333.1.p, MgTOL.J1900.1.p, MgTOL.J1901.1.p, MgTOL.J1901.2.p, MgTOL.K0033.1.p, MgTOL.K0033.2.p, MgTOL.L1761.1.p, MgTOL.L1761.2.p, MgTOL.L1761.3.p, MgTOL.N3278.1.p, MgTOL.N3278.2.p	gene01836-v2.0.a2-hybrid.t1, gene14112-v2.0.a2-hybrid.t1, gene14112-v2.0.a2-hybrid.t2, gene18390-v1.0-hybrid.t1, gene18570-v1.0-hybrid.t1, gene22626-v1.0-hybrid.t1, gene22626-v1.0-hybrid.t2, gene22626-v1.0-hybrid.t3, gene22626-v1.0-hybrid.t4, gene22626-v1.0-hybrid.t5, gene38543-v2.0.a2-hybrid.t1, gene38543-v2.0.a2-hybrid.t2	Glyma.02G091900.1.p, Glyma.02G172800.1.p, Glyma.02G172800.2.p, Glyma.02G172800.3.p, Glyma.03G144800.1.p, Glyma.03G144800.2.p, Glyma.03G144800.3.p, Glyma.03G144800.4.p, Glyma.03G144800.5.p, Glyma.04G215900.1.p, Glyma.04G215900.2.p, Glyma.05G000900.1.p, Glyma.05G000900.2.p, Glyma.05G000900.3.p, Glyma.05G000900.4.p, Glyma.05G188800.1.p, Glyma.05G188800.2.p, Glyma.06G150100.1.p, Glyma.06G150100.2.p, …	Gorai.001G110400.1, Gorai.002G001500.1, Gorai.002G001500.2, Gorai.002G001500.3, Gorai.002G207300.1, Gorai.002G207300.2, Gorai.002G207300.3, Gorai.002G257900.1, Gorai.003G069800.1, Gorai.003G069800.2, Gorai.003G069800.3, Gorai.003G069800.4, Gorai.003G069800.5, Gorai.003G069800.6, Gorai.003G069800.7, Gorai.003G132400.1, Gorai.004G004900.1, Gorai.004G127500.1, Gorai.004G127500.2, Gorai.005G259200.1,…	XP_010241722.1, XP_010251047.1, XP_010257475.1, XP_010257476.1, XP_010260924.1, XP_010265918.1, XP_010265919.1, XP_019053429.1	XP_009759480.1, XP_009760363.1, XP_009768295.1, XP_009768296.1, XP_009772796.1, XP_009773019.1, XP_009773924.1, XP_009773925.1, XP_009777702.1, XP_009780859.1, XP_009780860.1, XP_009787561.1, XP_009787562.1, XP_009787806.1, XP_009787807.1, XP_009787808.1, XP_009795801.1, XP_009801998.1, XP_009802880.1, XP_009802881.1	XP_009587904.1, XP_009591335.1, XP_009594162.1, XP_009599876.1, XP_009600120.1, XP_009602310.1, XP_009607363.1, XP_009608442.1, XP_009614631.1, XP_009617569.1, XP_009618901.1, XP_009618902.1, XP_009621805.1, XP_009625006.1, XP_009625007.1, XP_009631892.1, XP_018624480.1, XP_018624481.1, XP_018626102.1, XP_018626103.1, XP_018626104.1, XP_018626777.1, XP_018631434.1, XP_033512353.1, XP_033516463.1	XP_011004375.1, XP_011004376.1, XP_011004377.1, XP_011004840.1, XP_011013244.1, XP_011016767.1, XP_011027194.1, XP_011027195.1, XP_011029076.1, XP_011029142.1, XP_011033209.1, XP_011038044.1, XP_011038045.1, XP_011039960.1, XP_011039962.1, XP_011045713.1, XP_011046369.1, XP_011046371.1, XP_011046372.1	Phvul.001G142500.1.p, Phvul.004G001000.1.p, Phvul.006G209800.1.p, Phvul.006G209900.1.p, Phvul.007G260000.1.p, Phvul.007G260000.2.p, Phvul.008G011000.1.p, Phvul.011G064500.1.p, Phvul.L005043.1.p	Solyc00g017210.2.1, Solyc01g104775.1.1, Solyc03g078400.3.1, Solyc04g011500.3.1, Solyc04g071260.3.1, Solyc05g054480.3.1, Solyc06g076090.3.1, Solyc10g080500.2.1, Solyc10g086460.2.1, Solyc11g005330.2.1, Solyc11g065990.2.1	PGSC0003DMP400000868, PGSC0003DMP400007099, PGSC0003DMP400007100, PGSC0003DMP400015683, PGSC0003DMP400015684, PGSC0003DMP400032139, PGSC0003DMP400033362, PGSC0003DMP400040523, PGSC0003DMP400041028, PGSC0003DMP400041029, PGSC0003DMP400048248, PGSC0003DMP400052766, PGSC0003DMP400052767	XP_010520033.1, XP_010520110.1, XP_010520111.1, XP_010520278.1, XP_010520298.1, XP_010524532.1, XP_010524540.1, XP_010528400.1, XP_010528408.1, XP_010529829.1, XP_010529830.1, XP_010529831.1, XP_010529832.1, XP_010534357.1, XP_010534358.1, XP_010535499.1, XP_010541399.1, XP_010541400.1, XP_010542123.1, XP_010542124.1, XP_010542288.1, XP_010546369.1, XP_010546370.1, XP_010553283.1, XP_010554872.1,…	VaccDscaff17-snap-gene-50.26-mRNA-1, VaccDscaff19-augustus-gene-52.38-mRNA-1, VaccDscaff19-augustus-gene-52.39-mRNA-1, VaccDscaff21-augustus-gene-150.22-mRNA-1, VaccDscaff22-snap-gene-276.21-mRNA-1, VaccDscaff26-processed-gene-154.18-mRNA-1, VaccDscaff27-snap-gene-34.39-mRNA-1, VaccDscaff28-processed-gene-302.4-mRNA-1, VaccDscaff28-snap-gene-302.51-mRNA-1, VaccDscaff29-augustus-gene-151.23-mRNA-1…	vmacro07169-RA, vmacro10238-RA, vmacro12832-RA, vmacro12833-RA, vmacro14520-RA, vmacro14523-RA, vmacro20147-RA	vmicro02568-RA, vmicro02572-RA, vmicro12121-RA, vmicro12122-RA, vmicro12580-RA, vmicro12581-RA, vmicro22776-RA, vmicro25419-RA	Vradi03g00210	VIT_204s0044g00580.1, VIT_204s0044g00580.2, VIT_206s0004g04570.1, VIT_206s0004g04570.2, VIT_206s0004g04570.3, VIT_208s0007g06520.1, VIT_211s0016g00770.1, VIT_212s0178g00200.1, VIT_212s0178g00200.2, VIT_212s0178g00200.3, VIT_212s0178g00200.4, VIT_212s0178g00200.5, VIT_212s0178g00200.6, VIT_212s0178g00200.7, VIT_212s0178g00200.8, VIT_212s0178g00200.9, VIT_213s0019g01240.1, VIT_213s0019g01240.2, VIT…
OG0000040	PSR93132, PSR93133, PSS09859, PSS14226, PSS23777, PSS33352	AT1G07440.1, AT1G07440.2, AT1G07450.1, AT2G29150.1, AT2G29260.1, AT2G29290.1, AT2G29290.2, AT2G29300.1, AT2G29300.2, AT2G29310.1, AT2G29310.2, AT2G29310.3, AT2G29310.4, AT2G29320.1, AT2G29320.2, AT2G29320.3, AT2G29330.1, AT2G29340.1, AT2G29340.2, AT2G29340.3, AT2G29340.4, AT2G29350.1, AT2G29350.2, AT2G29350.3, AT2G29360.1, AT2G29370.1, AT2G30670.1, AT5G06060.1	XP_013641352.1, XP_013648742.1, XP_013657555.1, XP_013664508.2, XP_013664509.1, XP_013664510.1, XP_013664511.1, XP_013664513.1, XP_013667904.1, XP_013667905.1, XP_013667906.1, XP_013676133.1, XP_013679729.1, XP_013682061.1, XP_013687136.1, XP_013697817.1, XP_013716490.1, XP_013718973.1, XP_013728519.1, XP_013732588.1, XP_013732593.1, XP_013732594.1, XP_013732595.1, XP_013732596.1, XP_013733300.1,…	Bol017583, Bol017584, Bol017585, Bol017587, Bol017588, Bol017591, Bol017593, Bol017595, Bol017597, Bol017601, Bol023385, Bol023386, Bol023387, Bol024496, Bol029653, Bol029654, Bol029656, Bol033274, Bol033275, Bol033276, Bol033278, Bol033280, Bol033282, Bol033284, Bol033285, Bol041129, Bol043413, Bol043982	EL10Ac2g04702.1, EL10Ac7g16073.1, EL10Ac9g22709.1	Ca_13321, Ca_13327, Ca_13328, Ca_15934, Ca_16275, Ca_23310	Cc01_g13390, Cc02_g07440, Cc04_g08040, Cc04_g08050, Cc04_g08070, Cc04_g08090, Cc04_g08110, Cc04_g08120, Cc04_g11500, Cc04_g11510, Cc06_g21140, Cc06_g23790	XP_010414392.1, XP_010414393.1, XP_010414398.1, XP_010414400.1, XP_010414401.1, XP_010414402.1, XP_010414403.1, XP_010414405.1, XP_010414419.1, XP_010414424.1, XP_010414425.1, XP_010414428.1, XP_010423393.2, XP_010423394.1, XP_010452515.1, XP_010452516.1, XP_010452518.1, XP_010457923.1, XP_010457924.1, XP_010457925.1, XP_010469814.1, XP_010469818.1, XP_010469961.1, XP_010469966.1, XP_010469968.1,…	orange1.1g019370m, orange1.1g024125m, orange1.1g024230m, orange1.1g024551m, orange1.1g024752m, orange1.1g024994m, orange1.1g027816m, orange1.1g028868m, orange1.1g036388m, orange1.1g041276m	Eucgr.B02304.1.p, Eucgr.G00287.1.p, Eucgr.G02957.1.p, Eucgr.G02957.2.p, Eucgr.G02959.1.p, Eucgr.J02006.1.p, Eucgr.J02008.1.p, Eucgr.J02011.1.p, Eucgr.J02011.2.p, Eucgr.J02016.1.p, Eucgr.J02019.1.p, Eucgr.J02021.1.p, Eucgr.J02024.1.p, Eucgr.J02027.1.p, Eucgr.J02028.1.p, Eucgr.K03064.1.p, Eucgr.K03064.2.p, Eucgr.L00968.1.p, Eucgr.L00970.1.p, Eucgr.L00973.1.p	MgTOL.F0802.1.p, MgTOL.J0297.1.p	gene01931-v2.0.a2-hybrid.t1, gene01931-v2.0.a2-hybrid.t2, gene18026-v1.0-hybrid.t1, gene18349-v1.0-hybrid.t1, gene18351-v1.0-hybrid.t1, gene18352-v1.0-hybrid.t1, gene26317-v1.0-hybrid.t1, gene30218-v1.0-hybrid.t1, gene30219-v1.0-hybrid.t1, gene30220-v1.0-hybrid.t1	Glyma.07G136000.1.p, Glyma.07G136100.1.p, Glyma.07G136200.1.p, Glyma.07G136400.1.p, Glyma.11G135600.1.p, Glyma.11G135700.1.p, Glyma.11G221400.1.p, Glyma.11G221400.2.p, Glyma.11G222300.1.p, Glyma.11G222300.2.p, Glyma.11G222300.3.p, Glyma.11G222300.4.p, Glyma.11G222400.1.p, Glyma.11G222500.1.p, Glyma.12G059100.1.p, Glyma.12G059200.1.p, Glyma.12G059300.1.p, Glyma.12G059400.1.p, Glyma.18G035100.1.p, …	Gorai.001G247000.1, Gorai.006G170900.1, Gorai.006G170900.2, Gorai.006G170900.3, Gorai.006G170900.4, Gorai.006G170900.5, Gorai.006G170900.6, Gorai.009G096300.1, Gorai.009G096300.2, Gorai.009G096300.3, Gorai.009G096400.1, Gorai.012G072100.1, Gorai.013G262000.1, Gorai.013G262100.1, Gorai.013G262400.1, Gorai.013G262400.2, Gorai.013G262500.1, Gorai.013G262600.1	XP_010256814.1, XP_010256816.1, XP_010256817.1, XP_010256818.1, XP_010256820.1, XP_010256821.1, XP_019053304.1, XP_019053305.1, XP_019053306.1, XP_019053307.1	XP_009760666.1, XP_009772417.1, XP_009773607.1, XP_009794560.1, XP_009796888.1, XP_009804542.1, XP_009804543.1, XP_009804544.1	XP_009600097.1, XP_009603002.1, XP_009603003.1, XP_009611894.1, XP_009611895.1, XP_009621668.1, XP_009622919.1, XP_009623489.1, XP_009630417.1, XP_033514350.1	XP_011006388.1, XP_011006389.1, XP_011010114.1, XP_011023544.1, XP_011023545.1, XP_011023546.1, XP_011023547.1, XP_011023548.1, XP_011023549.1, XP_011033874.1, XP_011035255.1, XP_011035256.1	Phvul.001G234700.2.p, Phvul.001G234800.2.p, Phvul.001G235700.1.p, Phvul.001G235800.1.p, Phvul.008G115900.1.p, Phvul.008G116100.1.p, Phvul.008G116200.1.p, Phvul.008G116200.2.p, Phvul.008G116300.1.p, Phvul.008G116400.1.p, Phvul.008G116500.1.p, Phvul.008G116600.1.p, Phvul.008G116801.1.p, Phvul.008G117000.2.p, Phvul.008G117000.3.p, Phvul.008G117000.4.p, Phvul.008G117100.1.p, Phvul.008G117200.1.p, Phv…	Solyc03g096640.3.1, Solyc03g096660.2.1, Solyc04g054950.3.1, Solyc06g005720.3.1, Solyc06g083480.3.1, Solyc06g083490.3.1, Solyc09g011130.1.1, Solyc09g011140.3.1, Solyc10g081560.2.1, Solyc10g086620.2.1	PGSC0003DMP400010610, PGSC0003DMP400015649, PGSC0003DMP400029277, PGSC0003DMP400029278, PGSC0003DMP400029280, PGSC0003DMP400029281, PGSC0003DMP400033351, PGSC0003DMP400035831, PGSC0003DMP400035832, PGSC0003DMP400049052, PGSC0003DMP400049053, PGSC0003DMP400049054	XP_010521549.1, XP_010521558.1, XP_010521559.1, XP_010521887.1, XP_010521888.1, XP_010521889.1, XP_010521890.1, XP_010521892.1, XP_010521893.1, XP_010521894.1, XP_010542622.1, XP_010542627.1, XP_010542628.1, XP_010542629.1, XP_010542630.1, XP_010542631.1, XP_010542632.1, XP_010542633.1, XP_010542634.1, XP_010543921.1, XP_010557237.1, XP_010557238.1, XP_010557240.1, XP_019056538.1, XP_019056572.1,…	VaccDscaff22-augustus-gene-286.24-mRNA-1, VaccDscaff29-snap-gene-143.51-mRNA-1, VaccDscaff33-snap-gene-194.50-mRNA-1, VaccDscaff43-augustus-gene-101.29-mRNA-1, VaccDscaff46-snap-gene-140.27-mRNA-1	vmacro07048-RA, vmacro07049-RA, vmacro14559-RA	vmicro16512-RA, vmicro16513-RA, vmicro21064-RA, vmicro22718-RA, vmicro23449-RA	Vradi02g04650, Vradi02g04860, Vradi04g00360, Vradi04g00370, Vradi04g00380, Vradi08g06660	VIT_206s0004g05280.1, VIT_206s0004g05280.2, VIT_206s0004g05280.3, VIT_206s0004g05280.4, VIT_206s0004g05280.5, VIT_206s0004g05320.1, VIT_206s0004g05320.2, VIT_206s0004g05330.1, VIT_206s0004g05340.1, VIT_206s0004g05340.2, VIT_206s0004g05340.3, VIT_206s0004g05360.1, VIT_206s0004g05370.1, VIT_206s0004g05380.1, VIT_206s0004g05390.1, VIT_206s0004g05430.1, VIT_206s0004g05430.2, VIT_206s0004g05430.3, VIT…
OG0000041	PSR87947, PSR87948, PSR99887, PSS19724, PSS21254, PSS30718, PSS31462, PSS31463, PSS31464, PSS31467	AT1G66540.1, AT1G66540.2, AT2G23190.1, AT2G23220.1, AT3G28740.1, AT4G37310.1, AT4G37320.1, AT4G37330.1, AT4G37340.1, AT4G37360.1, AT4G37370.1, AT4G37400.1, AT4G37430.1, AT5G10600.1, AT5G10610.1, AT5G36220.1, AT5G36220.2	XP_013644538.1, XP_013654279.1, XP_013655015.1, XP_013660072.1, XP_013665310.1, XP_013666623.1, XP_013666625.1, XP_013668129.1, XP_013671370.1, XP_013673243.1, XP_013678647.1, XP_013682604.1, XP_013684606.1, XP_013685213.1, XP_013687499.1, XP_013691158.1, XP_013692093.1, XP_013695569.1, XP_013702683.1, XP_013703690.1, XP_013703966.1, XP_013703970.1, XP_013708924.1, XP_013708925.1, XP_013717891.1,…	Bol012237, Bol014239, Bol015032, Bol017375, Bol018619, Bol018620, Bol018621, Bol026044, Bol028219, Bol028913, Bol028914, Bol028919, Bol028921, Bol028922, Bol028923, Bol032256, Bol032710, Bol032711, Bol033205, Bol033206, Bol041268, Bol042981, Bol043636, Bol043643, Bol043644	EL10Ac1g02327.1, EL10Ac1g02328.1, EL10Ac3g07035.1, EL10Ac5g12609.1, EL10Ac6g15685.1, EL10Ac8g20348.1, EL10As7g23826.1	Ca_02185, Ca_02186, Ca_05109, Ca_05110, Ca_05111, Ca_05112, Ca_05114, Ca_09317, Ca_11196, Ca_11198, Ca_17387, Ca_17389	Cc00_g12580, Cc00_g18130, Cc00_g24670, Cc00_g25270, Cc01_g03750, Cc01_g03760, Cc03_g07970, Cc07_g16130, Cc07_g18490, Cc07_g19660, Cc10_g05230, Cc10_g05240, Cc10_g05250, Cc10_g05260, Cc10_g05340, Cc10_g05350, Cc10_g05360, Cc10_g05380, Cc10_g05390, Cc10_g05400, Cc10_g05420, Cc10_g05430, Cc11_g04880	XP_010415197.1, XP_010415198.1, XP_010419280.1, XP_010425654.1, XP_010429264.1, XP_010429265.1, XP_010432063.1, XP_010432066.1, XP_010432067.1, XP_010432068.1, XP_010435498.1, XP_010436226.1, XP_010437233.1, XP_010437237.1, XP_010437239.1, XP_010440785.1, XP_010446665.1, XP_010446670.1, XP_010446673.1, XP_010446677.1, XP_010446678.2, XP_010450431.1, XP_010451019.1, XP_010451020.2, XP_010470528.1,…	orange1.1g015593m, orange1.1g019895m, orange1.1g020029m, orange1.1g020899m, orange1.1g046197m	Eucgr.E04245.1.p, Eucgr.F00134.1.p, Eucgr.F00137.1.p, Eucgr.F00139.1.p, Eucgr.F00140.1.p, Eucgr.F00141.1.p, Eucgr.G00057.1.p, Eucgr.H02246.1.p, Eucgr.H02247.1.p, Eucgr.H02248.1.p, Eucgr.I00744.1.p, Eucgr.I00746.1.p, Eucgr.I00747.1.p, Eucgr.I00749.1.p, Eucgr.I00750.1.p, Eucgr.I00770.1.p, Eucgr.I00773.1.p, Eucgr.I00783.1.p, Eucgr.I00796.1.p, Eucgr.I00797.1.p	MgTOL.C0420.1.p, MgTOL.C0426.1.p, MgTOL.H0428.1.p, MgTOL.H0429.1.p, MgTOL.H0430.1.p, MgTOL.H0431.1.p, MgTOL.H0432.1.p, MgTOL.J0392.1.p, MgTOL.L0820.1.p, MgTOL.M0377.1.p, MgTOL.N2786.1.p	gene02514-v1.0-hybrid.t1, gene02516-v1.0-hybrid.t1, gene02520-v2.0.a2-hybrid.t1, gene02530-v1.0-hybrid.t1, gene02531-v1.0-hybrid.t1, gene02533-v1.0-hybrid.t1, gene17830-v2.0.a2-hybrid.t1, gene17831-v2.0.a2-hybrid.t1, gene24009-v2.0.a2-hybrid.t1, gene24015-v1.0-hybrid.t1, gene35943-v2.0.a2-hybrid.t1	Glyma.08G089400.1.p, Glyma.08G089500.1.p, Glyma.09G048800.1.p, Glyma.09G049100.1.p, Glyma.11G051800.1.p, Glyma.11G093100.1.p, Glyma.16G149300.1.p	Gorai.001G088900.1, Gorai.001G089100.1, Gorai.003G027500.1, Gorai.005G100400.1, Gorai.005G100700.1, Gorai.005G100700.2, Gorai.007G219100.1, Gorai.007G219200.1, Gorai.008G059000.1, Gorai.008G079200.1, Gorai.009G216500.1, Gorai.009G217000.1, Gorai.009G276900.1, Gorai.010G024400.1	XP_010271541.1, XP_010271553.1, XP_010271770.1, XP_010277161.1	XP_009760134.1, XP_009760136.1, XP_009780215.1, XP_009785012.1, XP_009785020.1, XP_009791128.1, XP_009796225.1, XP_009796226.1, XP_009796227.1, XP_009796228.1, XP_009796229.1, XP_009796230.1	XP_009597287.1, XP_009597427.1, XP_009620153.1, XP_009620154.1, XP_009622945.1, XP_009627914.1, XP_009630633.1, XP_018625327.2	XP_011005546.1, XP_011013340.1, XP_011015740.1, XP_011017146.1, XP_011017148.1, XP_011017526.1, XP_011029060.1, XP_011029079.1, XP_011029134.1, XP_011029147.1, XP_011029154.1, XP_011029179.1, XP_011029187.1, XP_011047896.1, XP_011047897.1, XP_011047898.1, XP_011047924.1, XP_011047925.1, XP_011047926.1, XP_011047927.1, XP_011047965.1	Phvul.002G014700.1.p, Phvul.002G014800.1.p, Phvul.002G187700.1.p, Phvul.002G187800.1.p, Phvul.004G068000.2.p, Phvul.004G068200.2.p, Phvul.004G068300.1.p, Phvul.004G068400.1.p, Phvul.009G244000.1.p, Phvul.009G244100.1.p, Phvul.010G012900.1.p, Phvul.010G013000.1.p, Phvul.010G013100.1.p	Solyc02g064850.2.1, Solyc02g092860.3.1, Solyc04g078270.3.1, Solyc04g078290.3.1, Solyc04g078340.3.1, Solyc04g078360.1.1, Solyc04g078370.3.1, Solyc07g014670.3.1, Solyc09g031875.1.1, Solyc12g088460.2.1, Solyc12g088510.1.1	PGSC0003DMP400005934, PGSC0003DMP400005935, PGSC0003DMP400005936, PGSC0003DMP400005938, PGSC0003DMP400005939, PGSC0003DMP400020526, PGSC0003DMP400026993, PGSC0003DMP400026994, PGSC0003DMP400037341, PGSC0003DMP400037342, PGSC0003DMP400043288, PGSC0003DMP400043289, PGSC0003DMP400043290, PGSC0003DMP400043294, PGSC0003DMP400052218	XP_010526705.1, XP_010528651.1, XP_010531165.1, XP_010531270.1, XP_010531271.1, XP_010531288.1, XP_010536070.1, XP_010536071.1, XP_010543252.1, XP_010543254.1, XP_010548438.1, XP_010548439.1, XP_010548441.1, XP_010548442.1, XP_010548445.1, XP_010556107.1, XP_010556108.1, XP_019059549.1	VaccDscaff1-processed-gene-17.3-mRNA-1, VaccDscaff12-snap-gene-106.30-mRNA-1, VaccDscaff12-snap-gene-108.27-mRNA-1, VaccDscaff13-augustus-gene-44.41-mRNA-1, VaccDscaff16-augustus-gene-160.22-mRNA-1, VaccDscaff16-augustus-gene-161.35-mRNA-1, VaccDscaff16-augustus-gene-162.17-mRNA-1, VaccDscaff16-processed-gene-159.4-mRNA-1, VaccDscaff16-processed-gene-82.5-mRNA-1, VaccDscaff16-snap-gene-160.23-mRN…	vmacro01523-RA, vmacro04579-RA, vmacro04580-RA, vmacro05247-RA, vmacro05248-RA, vmacro05251-RA, vmacro05252-RA, vmacro05649-RA, vmacro08048-RA, vmacro21464-RA, vmacro21465-RA, vmacro21473-RA, vmacro21474-RA, vmacro22096-RA, vmacro22097-RA, vmacro23172-RA, vmacro23331-RA, vmacro23332-RA	vmicro01836-RA, vmicro01837-RA, vmicro01844-RA, vmicro01845-RA, vmicro01847-RA, vmicro03217-RA, vmicro07787-RA, vmicro07788-RA, vmicro08032-RA, vmicro08033-RA, vmicro08037-RA, vmicro08038-RA, vmicro15317-RA, vmicro15319-RA, vmicro20195-RA, vmicro21886-RA, vmicro26482-RA, vmicro29248-RA	Vradi01g08930, Vradi01g08940, Vradi01g08950, Vradi07g09170, Vradi07g09190	VIT_200s0705g00010.1, VIT_200s0790g00020.1, VIT_207s0129g00710.1, VIT_207s0129g00730.1, VIT_207s0129g00760.1, VIT_207s0129g00765.1, VIT_207s0129g00765.2, VIT_207s0129g00780.1, VIT_207s0129g00795.1, VIT_207s0129g00800.1, VIT_207s0129g00810.1, VIT_207s0129g00820.1, VIT_207s0129g00825.1, VIT_207s0129g00830.1, VIT_207s0129g00850.1, VIT_209s0002g06440.1, VIT_209s0002g06450.1, VIT_209s0002g06470.1, VIT…
OG0000042	PSS01045, PSS01046, PSS07255, PSS07256, PSS07257, PSS07258, PSS07260, PSS18174, PSS20978	AT2G24710.1, AT2G24710.2, AT2G24710.3, AT2G24720.1, AT2G29100.1, AT2G29100.2, AT2G29110.1, AT2G29110.2, AT2G29120.1, AT4G31710.1, AT4G31710.2, AT5G11180.1, AT5G11180.2, AT5G11210.1, AT5G11210.10, AT5G11210.11, AT5G11210.2, AT5G11210.3, AT5G11210.4, AT5G11210.5, AT5G11210.6, AT5G11210.7, AT5G11210.8, AT5G11210.9, AT5G27100.1	XP_013678599.1, XP_013687288.1, XP_013690060.2, XP_013699507.1, XP_013699925.1, XP_013716662.2, XP_013717843.1, XP_013721832.1, XP_013739323.1, XP_013744172.1, XP_013744173.2, XP_013744174.1, XP_013745928.1, XP_013746034.1, XP_013746035.1, XP_022545808.1, XP_022557017.1, XP_022557018.1, XP_022557019.1, XP_022557020.1, XP_022557698.1, XP_022557702.1, XP_022562633.1, XP_022566819.1, XP_022571137.1,…	Bol017576, Bol024701, Bol027698, Bol033267, Bol033268, Bol033269	EL10Ac2g02430.1, EL10Ac5g12159.1	Ca_01689, Ca_01690, Ca_14889	Cc00_g02760, Cc00_g09020, Cc00_g16370, Cc04_g00420, Cc05_g00210, Cc06_g13730, Cc06_g13740, Cc06_g13750, Cc08_g06230, Cc08_g06250	XP_010414440.1, XP_010429458.1, XP_010432827.2, XP_010445030.1, XP_010453158.1, XP_010453159.1, XP_010453162.1, XP_010453163.1, XP_010469991.1, XP_010472484.2, XP_010491836.1, XP_010495028.1, XP_010510534.2, XP_010510535.1, XP_019082798.1, XP_019082842.1, XP_019083761.1, XP_019084175.1, XP_019088116.1, XP_019090321.1, XP_019090322.1, XP_019090323.1, XP_019090324.1, XP_019090638.1, XP_019093549.1,…	orange1.1g002352m, orange1.1g003054m, orange1.1g005717m, orange1.1g036525m, orange1.1g037761m, orange1.1g037841m, orange1.1g040871m, orange1.1g043276m, orange1.1g044527m, orange1.1g047109m	Eucgr.C00158.1.p, Eucgr.C00159.1.p, Eucgr.C00159.2.p, Eucgr.C00160.1.p, Eucgr.C00161.1.p, Eucgr.C00162.1.p, Eucgr.C00163.1.p, Eucgr.C00260.1.p, Eucgr.C00262.1.p, Eucgr.C00263.1.p, Eucgr.C00423.1.p, Eucgr.C00425.1.p, Eucgr.C01608.1.p, Eucgr.C01612.1.p, Eucgr.C01616.1.p, Eucgr.C01622.1.p, Eucgr.C01849.1.p, Eucgr.C01852.1.p, Eucgr.C01854.1.p, Eucgr.C01857.1.p, Eucgr.C01861.1.p, Eucgr.C01862.1.p, Euc…	MgTOL.A0422.1.p, MgTOL.A0423.1.p, MgTOL.A0424.1.p, MgTOL.A0425.1.p, MgTOL.A0426.1.p, MgTOL.A0427.1.p, MgTOL.A0428.1.p, MgTOL.C0348.1.p, MgTOL.D0749.1.p, MgTOL.D0750.1.p, MgTOL.D0751.1.p, MgTOL.D0898.1.p, MgTOL.D0898.2.p, MgTOL.D1459.1.p, MgTOL.D1459.2.p, MgTOL.D1460.1.p, MgTOL.D1517.1.p, MgTOL.I1233.1.p, MgTOL.I1235.1.p, MgTOL.I1236.1.p, MgTOL.I1239.1.p, MgTOL.I1240.1.p, MgTOL.I1241.1.p, MgTOL.I1…	gene02680-v2.0.a2-hybrid.t1, gene02681-v2.0.a2-hybrid.t1, gene02681-v2.0.a2-hybrid.t2, gene02681-v2.0.a2-hybrid.t3, gene02681-v2.0.a2-hybrid.t4, gene02681-v2.0.a2-hybrid.t5, gene03026-v2.0.a2-hybrid.t1, gene03026-v2.0.a2-hybrid.t2, gene03026-v2.0.a2-hybrid.t3, gene03314-v2.0.a2-hybrid.t1, gene04025-v1.0-hybrid.t1, gene07475-v2.0.a2-hybrid.t1, gene08662-v2.0.a2-hybrid.t1, gene08664-v2.0.a2-hybrid.…	Glyma.07G226400.1.p, Glyma.07G226500.1.p, Glyma.13G093300.1.p, Glyma.13G093300.2.p, Glyma.17G067200.1.p	Gorai.001G039900.1, Gorai.001G227300.1, Gorai.001G227400.1, Gorai.001G227500.1, Gorai.001G227600.1, Gorai.001G227600.2, Gorai.001G227600.3, Gorai.012G095400.1, Gorai.012G127000.1, Gorai.012G127100.1	XP_010242322.1, XP_010242323.1, XP_010255695.1, XP_010256189.1, XP_010259753.1, XP_010260167.1, XP_010260169.1, XP_010263426.1, XP_010270778.2, XP_010270821.1, XP_019051430.1, XP_019051431.1	XP_009760435.1, XP_009769252.1, XP_009771878.1, XP_009773886.1, XP_009773887.1, XP_009777350.1, XP_009777848.1, XP_009795645.1, XP_009804821.1, XP_009804822.1	XP_009590940.1, XP_009596213.2, XP_009597353.1, XP_009612369.1, XP_018625348.2, XP_033516810.1	XP_011012647.1, XP_011012648.1, XP_011012861.1, XP_011012862.1, XP_011012864.1, XP_011016086.1, XP_011016087.1, XP_011018151.1, XP_011018155.1, XP_011018156.1, XP_011018157.1, XP_011031399.1, XP_011031484.1, XP_011044964.1, XP_011044965.1, XP_011044966.1, XP_011044969.1, XP_011044971.1	Phvul.003G149500.2.p, Phvul.003G149500.3.p, Phvul.003G149600.1.p, Phvul.003G149700.1.p	Solyc06g063170.3.1, Solyc06g063180.2.1, Solyc06g063190.3.1, Solyc06g063200.2.1, Solyc06g063210.3.1, Solyc08g006500.3.1	PGSC0003DMP400008725, PGSC0003DMP400009778, PGSC0003DMP400016151, PGSC0003DMP400016195, PGSC0003DMP400016196, PGSC0003DMP400016197, PGSC0003DMP400016198, PGSC0003DMP400045676, PGSC0003DMP400046071, PGSC0003DMP400046072, PGSC0003DMP400046073, PGSC0003DMP400046074, PGSC0003DMP400046075, PGSC0003DMP400046077, PGSC0003DMP400046079	XP_010521868.1, XP_010521870.1, XP_010521871.1, XP_010521872.1, XP_010521873.1, XP_010534724.1, XP_010540333.1, XP_010541763.1, XP_010548558.1, XP_010548559.1, XP_010557247.1, XP_010557248.1, XP_010557249.1, XP_010558879.1	VaccDscaff17-augustus-gene-363.26-mRNA-1, VaccDscaff17-processed-gene-363.12-mRNA-1, VaccDscaff17-processed-gene-364.0-mRNA-1, VaccDscaff17-snap-gene-363.34-mRNA-1, VaccDscaff17-snap-gene-363.36-mRNA-1, VaccDscaff17-snap-gene-364.35-mRNA-1, VaccDscaff27-augustus-gene-327.39-mRNA-1, VaccDscaff27-augustus-gene-327.42-mRNA-1, VaccDscaff27-snap-gene-326.55-mRNA-1, VaccDscaff27-snap-gene-326.56-mRNA-1…	vmacro16122-RA, vmacro16123-RA, vmacro16124-RA, vmacro16125-RA, vmacro16126-RA, vmacro18691-RA, vmacro18693-RA, vmacro18694-RA, vmacro18695-RA, vmacro18696-RA, vmacro18697-RA, vmacro18763-RA	vmicro01247-RA, vmicro01248-RA, vmicro01249-RA, vmicro01250-RA, vmicro11056-RA, vmicro11057-RA, vmicro11058-RA, vmicro11059-RA, vmicro11060-RA, vmicro11062-RA, vmicro18120-RA, vmicro18121-RA, vmicro18122-RA, vmicro18123-RA, vmicro23138-RA, vmicro23140-RA, vmicro23141-RA, vmicro23142-RA, vmicro23143-RA, vmicro23144-RA, vmicro23145-RA, vmicro23146-RA, vmicro30034-RA	Vradi07g21900	VIT_204s0069g00010.1, VIT_204s0069g00060.1, VIT_204s0069g00163.1, VIT_204s0069g00166.1, VIT_204s0069g00170.1, VIT_204s0069g00200.1, VIT_204s0069g00210.1, VIT_204s0069g00222.1, VIT_204s0069g00230.1, VIT_204s0069g00260.1, VIT_204s0069g00270.1, VIT_204s0069g00290.1, VIT_204s0069g00330.1, VIT_204s0069g00380.1, VIT_204s0069g00390.1, VIT_204s0069g00540.1, VIT_204s0069g00540.2, VIT_204s0069g00540.3, VIT…
OG0000043	PSR82899, PSS00108, PSS00109, PSS00110, PSS00111, PSS00112, PSS09823, PSS31664, PSS31665, PSS31666, PSS31760, PSS31761, PSS31762	AT1G21210.1, AT1G21230.1, AT1G21240.1, AT1G21240.2, AT1G21245.1, AT1G21250.1, AT1G21270.1, AT3G25490.1	XP_013642310.1, XP_013642311.1, XP_013642312.1, XP_013642314.1, XP_013653407.1, XP_013653408.1, XP_013688842.2, XP_013691847.1, XP_013691848.1, XP_013692569.1, XP_013703282.2, XP_013708538.1, XP_013710290.1, XP_013722051.1, XP_013722064.1, XP_013722094.1, XP_013731767.1, XP_013731768.1, XP_022543071.1, XP_022543072.1, XP_022543927.1, XP_022544096.1, XP_022544097.1, XP_022544098.1, XP_022544099.1,…	Bol007035, Bol007036, Bol007037, Bol020648, Bol020649, Bol020650, Bol020651, Bol020652, Bol020654, Bol027453, Bol027455, Bol027456, Bol027457	EL10Ac2g03934.1, EL10Ac2g03936.1, EL10Ac2g03940.1, EL10Ac3g06037.1, EL10Ac3g06038.1, EL10Ac3g06041.1, EL10Ac3g06042.1, EL10Ac3g06044.1, EL10Ac3g06051.1, EL10Ac3g06053.1, EL10Ac3g06054.1, EL10Ac3g06055.1, EL10Ac3g06056.1, EL10Ac3g06374.1, EL10Ac4g09941.1, EL10Ac4g09954.1, EL10Ac4g09957.1, EL10Ac4g09986.1, EL10Ac4g09987.1, EL10Ac5g12339.1, EL10Ac5g12340.1, EL10Ac6g14367.1, EL10Ac6g15419.1, EL10Ac6g…	Ca_10945, Ca_13058	Cc00_g24170, Cc06_g01100, Cc06_g20330, Cc07_g19940, Cc10_g10350, Cc10_g10360, Cc10_g11520	XP_010459827.1, XP_010459830.1, XP_010459832.1, XP_010459833.1, XP_010459834.1, XP_010459836.1, XP_010462815.1, XP_010477383.1, XP_010477384.1, XP_010477385.1, XP_010477386.1, XP_010477387.1, XP_010477389.1, XP_010477391.1, XP_010498573.2, XP_010498576.2, XP_010498577.1, XP_019090745.1, XP_019090746.1, XP_019091024.1, XP_019091981.1, XP_019095158.1, XP_019095422.1, XP_019099126.1	orange1.1g004702m, orange1.1g035932m, orange1.1g036131m, orange1.1g038345m, orange1.1g039310m, orange1.1g044785m	Eucgr.A00049.1.p, Eucgr.A00293.1.p, Eucgr.C01596.1.p, Eucgr.C01602.1.p, Eucgr.E00977.1.p, Eucgr.E00979.1.p, Eucgr.E03506.1.p, Eucgr.E03509.1.p, Eucgr.E03514.1.p, Eucgr.F04287.1.p, Eucgr.F04288.1.p, Eucgr.F04289.1.p, Eucgr.F04291.1.p, Eucgr.F04292.1.p, Eucgr.F04294.1.p, Eucgr.F04297.1.p, Eucgr.F04298.1.p, Eucgr.L00407.1.p, Eucgr.L00412.1.p, Eucgr.L00926.1.p, Eucgr.L02269.1.p	MgTOL.A0220.1.p, MgTOL.A0222.1.p, MgTOL.A1134.1.p, MgTOL.C0332.1.p, MgTOL.E1522.1.p, MgTOL.E1523.1.p, MgTOL.H0801.1.p, MgTOL.H0802.1.p, MgTOL.H0802.2.p, MgTOL.H0805.1.p, MgTOL.H0806.1.p, MgTOL.H1264.1.p, MgTOL.I0120.1.p, MgTOL.I0121.1.p, MgTOL.I0122.1.p, MgTOL.J0134.1.p, MgTOL.J0135.1.p, MgTOL.J0136.1.p, MgTOL.J0137.1.p, MgTOL.K0727.1.p, MgTOL.K0958.1.p, MgTOL.K0965.1.p, MgTOL.L1857.1.p, MgTOL.L1…	gene02344-v1.0-hybrid.t1, gene02350-v1.0-hybrid.t1, gene03552-v1.0-hybrid.t1, gene09032-v2.0.a2-hybrid.t1, gene09032-v2.0.a2-hybrid.t2, gene19653-v1.0-hybrid.t1, gene20202-v2.0.a2-hybrid.t1, gene20207-v1.0-hybrid.t1, gene28860-v1.0-hybrid.t1, gene28862-v2.0.a2-hybrid.t1, gene28863-v1.0-hybrid.t1, gene28868-v1.0-hybrid.t1, gene34322-v1.0-hybrid.t1	Glyma.04G244000.1.p, Glyma.04G244100.1.p, Glyma.06G119200.1.p, Glyma.06G119300.1.p, Glyma.13G035700.1.p, Glyma.13G035800.1.p, Glyma.13G035900.1.p, Glyma.14G157600.1.p, Glyma.14G157700.1.p, Glyma.14G157800.1.p, Glyma.14G157900.1.p, Glyma.14G158200.1.p, Glyma.14G158300.1.p, Glyma.14G158300.2.p, Glyma.14G158600.1.p	Gorai.003G113700.1, Gorai.005G085500.1, Gorai.005G085600.1, Gorai.005G085800.1, Gorai.005G086000.1, Gorai.005G086200.1, Gorai.005G086300.1, Gorai.005G086400.1, Gorai.005G086500.1, Gorai.005G086700.1, Gorai.005G086800.1, Gorai.009G250200.1, Gorai.009G250300.1, Gorai.009G250400.1, Gorai.009G250500.1, Gorai.011G217900.1, Gorai.011G218000.1, Gorai.011G218100.1, Gorai.011G218500.1, Gorai.013G108800.1,…	XP_010247181.1, XP_010247757.1, XP_010247760.1, XP_010247970.1, XP_010248056.1, XP_010248070.1, XP_010256258.1, XP_010256322.1, XP_010256487.1, XP_010256503.1, XP_010256630.1, XP_010271904.1, XP_010273251.1, XP_010273252.1, XP_010273350.2, XP_010273353.1, XP_010273357.1, XP_010277596.1, XP_019052641.1, XP_019053221.1, XP_019053222.1, XP_019054404.1, XP_019055222.1, XP_019055226.1, XP_019055227.1,…	XP_009766020.1, XP_009766040.1, XP_009771761.1, XP_009780464.1, XP_009780465.1, XP_009783200.1, XP_009783202.1, XP_009798995.1, XP_009798996.1, XP_009799867.1	XP_009588824.2, XP_009588825.1, XP_009601376.1, XP_009606941.1, XP_009606942.1, XP_009618525.2, XP_009624419.1, XP_018625259.1, XP_033511218.1, XP_033513289.1	XP_011027426.1, XP_011027427.1, XP_011027690.1	Phvul.001G066200.1.p, Phvul.001G066300.1.p, Phvul.001G066400.1.p, Phvul.001G066500.1.p, Phvul.001G066550.1.p, Phvul.001G130800.1.p, Phvul.001G130800.2.p, Phvul.007G138200.1.p, Phvul.009G131600.1.p, Phvul.009G131700.1.p, Phvul.009G131900.1.p	Solyc05g017780.1.1, Solyc09g005170.2.1, Solyc09g014710.3.1, Solyc09g014720.2.1, Solyc09g014730.3.1, Solyc09g014740.3.1, Solyc09g015210.1.1, Solyc09g015230.1.1, Solyc09g015240.1.1, Solyc10g076530.2.1, Solyc10g076550.1.1, Solyc11g072140.2.1	PGSC0003DMP400011516, PGSC0003DMP400011517, PGSC0003DMP400011896, PGSC0003DMP400014885, PGSC0003DMP400014886, PGSC0003DMP400014887, PGSC0003DMP400014920, PGSC0003DMP400020905, PGSC0003DMP400020906, PGSC0003DMP400020907, PGSC0003DMP400020909, PGSC0003DMP400029893, PGSC0003DMP400029894, PGSC0003DMP400033298, PGSC0003DMP400033301, PGSC0003DMP400033303, PGSC0003DMP400033305, PGSC0003DMP400033306, PGS…	XP_010523235.1, XP_010525668.1, XP_010533386.1, XP_010533984.1, XP_010534471.1, XP_010534480.1, XP_010539154.1, XP_019056293.1	VaccDscaff1-augustus-gene-100.26-mRNA-1, VaccDscaff1-augustus-gene-165.48-mRNA-1, VaccDscaff1-augustus-gene-98.24-mRNA-1, VaccDscaff1-snap-gene-235.24-mRNA-1, VaccDscaff1-snap-gene-97.44-mRNA-1, VaccDscaff1-snap-gene-99.39-mRNA-1, VaccDscaff10-augustus-gene-312.35-mRNA-1, VaccDscaff10-augustus-gene-314.22-mRNA-1, VaccDscaff10-augustus-gene-315.26-mRNA-1, VaccDscaff10-processed-gene-311.8-mRNA-1, …	vmacro00610-RA, vmacro06310-RA, vmacro08422-RA, vmacro08424-RA, vmacro08425-RA, vmacro08426-RA, vmacro08427-RA, vmacro08431-RA, vmacro08663-RA, vmacro08664-RA, vmacro08893-RA, vmacro09031-RA, vmacro20296-RA	vmicro07804-RA, vmicro10357-RA, vmicro14220-RA, vmicro15008-RA, vmicro15010-RA, vmicro15014-RA, vmicro15433-RA, vmicro15827-RA, vmicro17166-RA, vmicro19515-RA, vmicro24247-RA	Vradi0184s00240, Vradi03g02420, Vradi05g06160, Vradi05g06340, Vradi06g11540, Vradi06g11550, Vradi06g11570	VIT_210s0003g05145.1, VIT_217s0000g02100.1, VIT_217s0000g02105.1, VIT_218s0001g01310.1, VIT_218s0001g01320.1, VIT_218s0041g00010.1, VIT_218s0041g00020.1, VIT_218s0041g00030.1, VIT_218s0041g00040.1
OG0000044																					PGSC0003DMP400004241, PGSC0003DMP400006136, PGSC0003DMP400019273, PGSC0003DMP400029533, PGSC0003DMP400029596, PGSC0003DMP400031475, PGSC0003DMP400044330, PGSC0003DMP400055677, PGSC0003DMP400056435, PGSC0003DMP400056446, PGSC0003DMP400056487, PGSC0003DMP400056537, PGSC0003DMP400056544, PGSC0003DMP400056556, PGSC0003DMP400056564, PGSC0003DMP400056578, PGSC0003DMP400056604, PGSC0003DMP400056615, PGS…
OG0000045	PSS01744, PSS06138, PSS09619, PSS09621, PSS09622, PSS24003, PSS33443, PSS33501, PSS33502				EL10Ac2g04905.1, EL10Ac4g07833.1, EL10Ac6g13763.1	Ca_08122, Ca_08948, Ca_15666, Ca_21455, Ca_24300, Ca_28143	Cc00_g08230, Cc00_g08240, Cc00_g10380, Cc00_g13150, Cc00_g13170, Cc00_g13280, Cc00_g15420, Cc00_g15430, Cc00_g20520, Cc00_g22090, Cc00_g24460, Cc00_g25690, Cc00_g26540, Cc00_g32210, Cc00_g32840, Cc03_g10780, Cc03_g10810, Cc03_g14760, Cc06_g19650, Cc06_g19660, Cc06_g19680, Cc06_g19710, Cc06_g19720, Cc06_g19740, Cc06_g19750		orange1.1g000354m, orange1.1g000447m, orange1.1g000518m, orange1.1g000635m, orange1.1g000701m, orange1.1g000704m, orange1.1g000869m, orange1.1g000945m, orange1.1g001200m, orange1.1g001201m, orange1.1g001513m, orange1.1g001553m, orange1.1g001860m, orange1.1g001951m, orange1.1g002024m, orange1.1g002163m, orange1.1g002432m, orange1.1g002939m, orange1.1g003192m, orange1.1g003203m, orange1.1g003639m, …	Eucgr.A01549.1.p, Eucgr.B01783.1.p, Eucgr.B01785.1.p, Eucgr.B01947.1.p, Eucgr.B02038.1.p, Eucgr.B02040.1.p, Eucgr.B02102.1.p, Eucgr.B02103.1.p, Eucgr.B02105.1.p, Eucgr.D01468.1.p, Eucgr.G02007.1.p, Eucgr.I02496.1.p, Eucgr.L00062.1.p, Eucgr.L00063.1.p, Eucgr.L00066.1.p, Eucgr.L00070.1.p, Eucgr.L00073.1.p, Eucgr.L00073.2.p, Eucgr.L00073.3.p, Eucgr.L00091.1.p, Eucgr.L00094.1.p, Eucgr.L00160.1.p		gene03057-v2.0.a2-hybrid.t1, gene05629-v2.0.a2-hybrid.t1, gene05804-v2.0.a2-hybrid.t1	Glyma.06G256300.1.p, Glyma.06G256300.2.p, Glyma.07G065200.1.p, Glyma.11G158100.1.p	Gorai.007G262700.1	XP_010246049.1, XP_010246050.1, XP_010246055.1, XP_010256375.1, XP_010256481.1, XP_010256482.1, XP_010256484.1, XP_010256550.1, XP_010258689.1, XP_010272804.1, XP_010272895.1, XP_010274135.1, XP_019053230.1, XP_019053235.1, XP_019053487.1, XP_019055170.1, XP_019055336.1	XP_009758731.1, XP_009758732.1, XP_009758733.1, XP_009758734.1, XP_009758735.1, XP_009758736.1, XP_009758737.1, XP_009758738.1, XP_009800694.1		XP_011009050.1, XP_011009051.1, XP_011009053.1, XP_011009054.1, XP_011009055.1, XP_011009056.1, XP_011009057.1, XP_011009058.1, XP_011009059.1, XP_011009060.1, XP_011009071.1, XP_011010323.1, XP_011010440.1, XP_011010441.1, XP_011011274.1, XP_011011275.1, XP_011011987.1, XP_011011988.1, XP_011011989.1, XP_011011991.1, XP_011011992.1, XP_011011993.1, XP_011011994.1, XP_011011995.1, XP_011011996.1,…	Phvul.004G048000.1.p, Phvul.005G062250.1.p, Phvul.006G041400.1.p, Phvul.006G041500.1.p, Phvul.006G042044.1.p, Phvul.006G045400.1.p, Phvul.010G091751.1.p	Solyc01g067165.1.1, Solyc02g036270.3.1, Solyc02g036280.3.1, Solyc03g046207.1.1, Solyc03g094100.1.1, Solyc04g005540.3.1, Solyc04g005550.2.1, Solyc04g048910.1.1, Solyc04g048920.1.1, Solyc04g057840.1.1, Solyc07g044790.3.1, Solyc07g044793.1.1, Solyc07g044797.1.1, Solyc10g054935.1.1, Solyc10g054940.1.1, Solyc10g054970.1.1, Solyc10g054990.2.1, Solyc10g055050.2.1, Solyc10g055060.2.1, Solyc10g055080.2.1,…	PGSC0003DMP400001764, PGSC0003DMP400001765, PGSC0003DMP400001766, PGSC0003DMP400001767, PGSC0003DMP400001768, PGSC0003DMP400005102, PGSC0003DMP400005104, PGSC0003DMP400005107, PGSC0003DMP400005435, PGSC0003DMP400005437, PGSC0003DMP400005438, PGSC0003DMP400005439, PGSC0003DMP400013400, PGSC0003DMP400013401, PGSC0003DMP400013402, PGSC0003DMP400013403, PGSC0003DMP400013404, PGSC0003DMP400013405, PGS…	XP_010546649.1, XP_010546650.1, XP_010546651.1, XP_010546652.1, XP_010546653.1, XP_010546654.1	VaccDscaff1-augustus-gene-268.29-mRNA-1, VaccDscaff1-augustus-gene-268.31-mRNA-1, VaccDscaff1-augustus-gene-269.27-mRNA-1, VaccDscaff1-augustus-gene-269.32-mRNA-1, VaccDscaff1-augustus-gene-270.27-mRNA-1, VaccDscaff1-processed-gene-269.4-mRNA-1, VaccDscaff1-processed-gene-270.9-mRNA-1, VaccDscaff1-snap-gene-268.36-mRNA-1, VaccDscaff1-snap-gene-269.38-mRNA-1, VaccDscaff10-augustus-gene-163.27-mRNA…	vmacro07639-RA, vmacro07802-RA, vmacro07804-RA, vmacro07830-RA, vmacro07831-RA, vmacro09348-RA, vmacro09387-RA, vmacro09389-RA, vmacro10355-RA, vmacro22065-RA, vmacro22796-RA, vmacro23052-RA, vmacro23053-RA, vmacro23054-RA, vmacro23497-RA	vmicro04244-RA, vmicro06722-RA, vmicro07774-RA, vmicro09929-RA, vmicro09932-RA, vmicro10577-RA, vmicro13649-RA, vmicro20010-RA, vmicro20805-RA, vmicro20807-RA, vmicro23588-RA, vmicro23589-RA, vmicro23990-RA, vmicro25231-RA, vmicro25232-RA, vmicro29714-RA	Vradi0290s00090	VIT_200s1261g00010.1, VIT_214s0006g00590.1, VIT_214s0030g00535.1, VIT_214s0030g00535.2, VIT_214s0036g00010.1, VIT_214s0036g00030.1, VIT_214s0036g00063.1, VIT_214s0036g00070.1, VIT_214s0036g00100.2, VIT_214s0036g00120.1, VIT_214s0036g00260.1, VIT_214s0036g00290.1, VIT_214s0036g00310.1, VIT_214s0036g00330.1, VIT_214s0036g00330.2, VIT_214s0036g00330.3, VIT_214s0036g00330.4, VIT_214s0036g01110.1, VIT…
OG0000046	PSR84651, PSR84652, PSR96491, PSR96492, PSR96493, PSR96494, PSS11078	AT1G07240.1, AT1G07250.1, AT1G07260.1, AT2G29710.1, AT2G29730.1, AT2G29740.1, AT2G29750.1, AT3G21750.1, AT3G21760.1, AT3G21780.1, AT3G21790.1, AT3G21800.1, AT4G15260.1, AT4G15280.1, AT4G15280.2	XP_013641792.1, XP_013641793.1, XP_013650711.1, XP_013660039.1, XP_013672484.1, XP_013672739.1, XP_013681067.1, XP_013681221.1, XP_013681434.1, XP_013687146.1, XP_013687147.1, XP_013692264.1, XP_013692369.1, XP_013696973.1, XP_013696974.1, XP_013700919.1, XP_013701139.1, XP_013701905.1, XP_013701906.1, XP_013702877.1, XP_013706975.1, XP_013716503.1, XP_013722761.1, XP_013730371.1, XP_013730396.1,…	Bol017633, Bol017634, Bol017636, Bol023225, Bol023227, Bol026363, Bol026589, Bol026592, Bol026593, Bol029648, Bol038328, Bol038331, Bol038332, Bol038334, Bol038335, Bol038451, Bol041114, Bol041115, Bol045755	EL10Ac6g14512.1, EL10Ac6g14837.1, EL10Ac6g14839.1, EL10Ac6g14840.1	Ca_09824, Ca_10147, Ca_14260, Ca_14261, Ca_14262, Ca_18599, Ca_18617, Ca_23049	Cc00_g04880, Cc00_g04890, Cc00_g07170, Cc00_g21500, Cc00_g21510, Cc00_g25720, Cc00_g30350, Cc00_g34010, Cc00_g34980, Cc01_g02990, Cc03_g15590, Cc05_g01920, Cc05_g01940, Cc05_g02320, Cc05_g02330, Cc05_g02340, Cc05_g02350, Cc05_g05760, Cc05_g05780, Cc05_g05790, Cc05_g05820, Cc05_g05830, Cc05_g05840, Cc05_g05850, Cc06_g19500, Cc06_g19530, Cc06_g19560, Cc06_g19570, Cc06_g19580, Cc06_g19590, Cc06_g201…	XP_010414342.1, XP_010418780.1, XP_010420739.1, XP_010420749.2, XP_010430963.1, XP_010435045.1, XP_010449952.1, XP_010457891.1, XP_010466433.1, XP_010466436.1, XP_010466437.1, XP_010466442.1, XP_010467065.1, XP_010467854.1, XP_010467858.1, XP_010467862.1, XP_010469931.1, XP_010473969.1, XP_010475477.1, XP_010475478.1, XP_010487258.1, XP_010488196.1, XP_010488197.1, XP_010488199.1, XP_010488200.1,…	orange1.1g011311m, orange1.1g039408m, orange1.1g043290m, orange1.1g045029m, orange1.1g045570m, orange1.1g047945m	Eucgr.A00919.1.p, Eucgr.A00920.1.p, Eucgr.A00926.1.p, Eucgr.A00927.1.p, Eucgr.A00929.1.p, Eucgr.A00930.1.p, Eucgr.A00932.1.p, Eucgr.A00933.1.p, Eucgr.A00934.1.p, Eucgr.A00935.1.p, Eucgr.A00936.1.p, Eucgr.A00937.1.p, Eucgr.A00938.1.p, Eucgr.A00940.1.p, Eucgr.A00941.1.p, Eucgr.A00942.1.p, Eucgr.A00943.1.p, Eucgr.A00945.1.p, Eucgr.A00946.1.p, Eucgr.A00947.1.p, Eucgr.A00948.1.p, Eucgr.C01648.1.p, Euc…	MgTOL.D1423.1.p, MgTOL.H1256.1.p, MgTOL.M0128.1.p, MgTOL.M0130.1.p, MgTOL.M0131.1.p, MgTOL.M0132.1.p, MgTOL.M0135.1.p, MgTOL.M0386.1.p	gene07876-v1.0-hybrid.t1, gene19965-v2.0.a2-hybrid.t1, gene20181-v1.0-hybrid.t1, gene22597-v1.0-hybrid.t1, gene22709-v1.0-hybrid.t1, gene22710-v1.0-hybrid.t1, gene24224-v1.0-hybrid.t1, gene24225-v1.0-hybrid.t1, gene24226-v1.0-hybrid.t1, gene24227-v1.0-hybrid.t1, gene24696-v1.0-hybrid.t1	Glyma.02G225800.1.p, Glyma.02G226000.1.p, Glyma.02G226000.2.p, Glyma.02G309800.1.p, Glyma.09G082900.1.p, Glyma.14G192800.1.p	Gorai.001G214000.1, Gorai.001G214300.1, Gorai.003G123200.1, Gorai.003G149300.1, Gorai.005G073500.1, Gorai.005G073700.1, Gorai.008G051000.1, Gorai.008G051000.2, Gorai.008G051100.1, Gorai.009G071500.1, Gorai.009G071600.1, Gorai.013G260500.1, Gorai.013G260500.2	XP_010260709.1, XP_010260710.1, XP_010260711.1, XP_010260883.1, XP_010260884.2	XP_009766439.1, XP_009774030.1, XP_009782109.1, XP_009782250.1, XP_009788068.1, XP_009789683.1, XP_009790789.1, XP_009790790.1, XP_009794931.1, XP_009799026.1, XP_009804833.1, XP_009804834.1	XP_009587669.1, XP_009604186.1, XP_009609115.1, XP_009610762.1, XP_009610763.1, XP_009610764.1, XP_009613935.1, XP_009628301.1, XP_018629869.2, XP_033513799.1	XP_011001000.1, XP_011001001.1, XP_011001002.1, XP_011001004.1, XP_011001023.1, XP_011001024.1, XP_011001025.1, XP_011001026.1, XP_011001028.1, XP_011001029.1, XP_011001030.1, XP_011001031.1, XP_011001032.1, XP_011001033.1, XP_011001034.1, XP_011001035.1, XP_011001036.1, XP_011001071.1, XP_011002387.1, XP_011002388.1, XP_011002391.1, XP_011002392.1, XP_011002395.1, XP_011002416.1, XP_011002417.1,…	Phvul.008G262000.1.p, Phvul.008G262100.1.p, Phvul.008G290200.1.p, Phvul.008G290300.1.p, Phvul.009G218800.1.p	Solyc02g081690.1.1, Solyc07g043020.1.1, Solyc07g043050.1.1, Solyc07g043060.1.1, Solyc07g043100.1.1, Solyc07g043110.1.1, Solyc07g043120.1.1, Solyc07g043150.1.1, Solyc07g043160.1.1, Solyc07g043170.3.1, Solyc07g043180.1.1, Solyc09g098080.3.1, Solyc12g014010.2.1	PGSC0003DMP400021191, PGSC0003DMP400021192, PGSC0003DMP400021193, PGSC0003DMP400021194, PGSC0003DMP400023212, PGSC0003DMP400023996, PGSC0003DMP400026868, PGSC0003DMP400026869, PGSC0003DMP400026870, PGSC0003DMP400029035, PGSC0003DMP400029036, PGSC0003DMP400030997, PGSC0003DMP400056736, PGSC0003DMP400056986, PGSC0003DMP400057770, PGSC0003DMP400060380	XP_010521934.1, XP_010521935.1, XP_010521936.1, XP_010521937.1, XP_010521939.1, XP_010521940.1, XP_010523143.1, XP_010524489.1, XP_010533269.1, XP_010542662.1, XP_010557207.1, XP_010557208.1, XP_010557209.1, XP_019056529.1, XP_019056530.1, XP_019056531.1	VaccDscaff1-augustus-gene-316.27-mRNA-1, VaccDscaff1-augustus-gene-317.26-mRNA-1, VaccDscaff1-augustus-gene-318.34-mRNA-1, VaccDscaff1-augustus-gene-318.37-mRNA-1, VaccDscaff1-augustus-gene-318.39-mRNA-1, VaccDscaff1-augustus-gene-318.40-mRNA-1, VaccDscaff1-augustus-gene-318.41-mRNA-1, VaccDscaff1-snap-gene-317.29-mRNA-1, VaccDscaff10-augustus-gene-112.36-mRNA-1, VaccDscaff10-augustus-gene-113.26…	vmacro09171-RA, vmacro09172-RA, vmacro09173-RA, vmacro09174-RA, vmacro09176-RA, vmacro09178-RA, vmacro09179-RA, vmacro09180-RA, vmacro09182-RA, vmacro09183-RA, vmacro21274-RA	vmicro03944-RA, vmicro04169-RA, vmicro09285-RA, vmicro09286-RA, vmicro09287-RA, vmicro09289-RA, vmicro09290-RA, vmicro09292-RA, vmicro16148-RA, vmicro16149-RA	Vradi05g02920, Vradi06g06900, Vradi06g06920	VIT_203s0017g01990.1, VIT_203s0017g01992.1, VIT_203s0017g01996.1, VIT_203s0017g02000.1, VIT_203s0017g02120.1, VIT_203s0017g02140.1, VIT_203s0017g02146.1, VIT_206s0004g06370.1, VIT_206s0004g06390.1, VIT_206s0004g06400.1, VIT_212s0034g00030.1, VIT_212s0034g00040.1, VIT_212s0034g00060.1, VIT_212s0034g00080.1, VIT_212s0034g00130.1, VIT_212s0034g00135.1, VIT_212s0034g00140.1, VIT_212s0034g00160.1, VIT…
OG0000047	PSR72611, PSR84546, PSR84547, PSR84548, PSR84550, PSR84551, PSS05789, PSS16026	AT2G24210.1, AT3G25810.1, AT3G25820.1, AT3G25820.2, AT3G25820.3, AT3G25820.4, AT3G25830.1, AT4G16730.1, AT4G16730.2, AT4G16740.1, AT4G16740.2, AT4G16740.3, AT4G16740.4	XP_013644816.1, XP_013644819.1, XP_013644821.1, XP_013668490.2, XP_013668491.2, XP_013668492.2, XP_013677409.1, XP_013680941.1, XP_013698142.1, XP_013711170.1, XP_013711171.1, XP_013711172.1, XP_013711173.1, XP_013721416.1, XP_013721429.1, XP_013721477.1, XP_013733790.1, XP_013740848.1, XP_022543635.1, XP_022544016.1, XP_022549629.1, XP_022554935.1, XP_022555013.1, XP_022564002.1, XP_022568693.1,…	Bol015025, Bol025692, Bol032815, Bol032816, Bol042754, Bol042760, Bol042762, Bol044697	EL10Ac4g08770.1, EL10Ac4g09942.1, EL10As6g23687.1	Ca_27579	Cc00_g13600, Cc00_g16480, Cc00_g27830, Cc00_g29020, Cc02_g11820, Cc02_g11830, Cc02_g20930, Cc02_g35640, Cc05_g05380, Cc05_g05390, Cc05_g05400, Cc05_g05410, Cc10_g12310, Cc10_g12320, Cc10_g12330, Cc10_g12360	XP_010417166.1, XP_010417167.1, XP_010425234.1, XP_010425235.1, XP_010425238.1, XP_010429386.1, XP_010440107.1, XP_010440109.1, XP_010449725.1, XP_010472424.1, XP_010472425.1, XP_010502464.1, XP_010502465.1, XP_010502466.1, XP_010502467.1, XP_010514205.1, XP_010514206.1, XP_010514210.1, XP_019083719.1, XP_019083720.1, XP_019085930.1, XP_019086441.1, XP_019086516.1, XP_019086517.1, XP_019087142.1,…	orange1.1g006994m, orange1.1g007135m, orange1.1g014206m, orange1.1g021595m, orange1.1g035819m, orange1.1g037321m, orange1.1g038158m, orange1.1g038218m, orange1.1g039153m, orange1.1g040042m, orange1.1g040856m, orange1.1g041457m, orange1.1g041613m, orange1.1g041701m, orange1.1g041958m, orange1.1g042821m, orange1.1g043404m, orange1.1g044462m, orange1.1g044500m, orange1.1g044511m, orange1.1g044570m, …	Eucgr.D00859.1.p, Eucgr.D00861.1.p, Eucgr.D00862.1.p, Eucgr.D00863.1.p, Eucgr.D00864.1.p, Eucgr.D00864.2.p, Eucgr.D00864.3.p, Eucgr.D00864.4.p, Eucgr.D00865.1.p, Eucgr.D00868.1.p, Eucgr.D00868.2.p, Eucgr.D00868.3.p, Eucgr.D00869.1.p, Eucgr.D00870.1.p, Eucgr.D00870.2.p, Eucgr.D00871.1.p, Eucgr.D00872.1.p, Eucgr.D00874.1.p, Eucgr.K00827.1.p, Eucgr.K00828.1.p, Eucgr.K00876.1.p, Eucgr.K00877.1.p, Euc…	MgTOL.A0601.1.p, MgTOL.A0602.1.p, MgTOL.A0603.1.p, MgTOL.A0604.1.p, MgTOL.A1079.1.p, MgTOL.B0542.1.p, MgTOL.B0543.1.p, MgTOL.B0544.1.p, MgTOL.B0545.1.p, MgTOL.F1185.1.p, MgTOL.F1186.1.p, MgTOL.I0383.1.p, MgTOL.M1301.1.p, MgTOL.M1303.1.p, MgTOL.M1306.1.p, MgTOL.M1308.1.p, MgTOL.M1308.2.p, MgTOL.M1311.1.p, MgTOL.O0638.1.p, MgTOL.O0639.1.p	gene03792-v1.0-hybrid.t1, gene10245-v1.0-hybrid.t1, gene23886-v2.0.a2-hybrid.t1, gene23887-v1.0-hybrid.t1, gene23889-v2.0.a2-hybrid.t1, gene23891-v1.0-hybrid.t1, gene24667-v1.0-hybrid.t1, gene37895-v2.0.a2-hybrid.t1, gene37896-v2.0.a2-hybrid.t1, gene37896-v2.0.a2-hybrid.t2, gene37897-v2.0.a2-hybrid.t1	Glyma.06G291800.1.p, Glyma.06G302200.1.p, Glyma.06G302200.2.p, Glyma.09G122500.1.p, Glyma.12G101700.1.p, Glyma.12G102000.1.p, Glyma.12G179500.1.p, Glyma.13G304800.1.p, Glyma.13G321100.1.p, Glyma.13G321100.2.p, Glyma.20G074400.1.p	Gorai.006G009100.1, Gorai.006G009100.2, Gorai.006G035200.1, Gorai.006G035400.1, Gorai.006G035700.1, Gorai.006G035800.1, Gorai.006G035900.1, Gorai.006G036000.1, Gorai.006G036100.1, Gorai.006G036100.2, Gorai.006G036100.3, Gorai.006G036100.4, Gorai.007G164900.1, Gorai.009G306500.1, Gorai.009G306700.1, Gorai.009G330400.1, Gorai.009G362700.1, Gorai.009G362900.1, Gorai.009G363000.1, Gorai.009G363100.1,…	XP_010246260.1, XP_010247894.1, XP_010261300.1, XP_010267843.1	XP_009757423.1, XP_009765470.1, XP_009765471.1, XP_009765472.1, XP_009773702.1, XP_009773703.1, XP_009773708.1, XP_009779942.1, XP_009791335.1, XP_009791411.1, XP_009791607.1, XP_009796295.1	XP_009589999.1, XP_009593950.1, XP_009600964.1, XP_009602962.1, XP_009602963.1, XP_009602964.1, XP_009614539.2, XP_009614540.1, XP_009622462.3, XP_018622343.1, XP_018622345.1, XP_018622346.1, XP_018626935.1, XP_018628587.1, XP_018628631.1, XP_018633680.1, XP_033508088.1, XP_033508920.1, XP_033513829.1, XP_033517276.1, XP_033517293.1, XP_033517400.1	XP_010999553.1, XP_010999554.1, XP_011003225.1, XP_011003226.1, XP_011003243.1, XP_011006402.1, XP_011006403.1, XP_011009233.1, XP_011009235.1, XP_011009237.1, XP_011015877.1, XP_011016260.1	Phvul.005G133101.1.p, Phvul.005G133200.1.p, Phvul.005G133300.1.p, Phvul.005G135000.1.p, Phvul.005G135100.1.p, Phvul.005G135200.1.p, Phvul.011G013600.1.p, Phvul.011G106800.1.p, Phvul.011G107200.1.p, Phvul.011G107933.1.p	Solyc00g154480.2.1, Solyc01g105850.3.1, Solyc01g105860.3.1, Solyc01g105870.3.1, Solyc01g105880.4.1, Solyc01g105890.3.1, Solyc01g105900.2.1, Solyc01g105910.2.1, Solyc01g105920.3.1, Solyc01g105940.3.1, Solyc01g105950.3.1, Solyc01g105960.2.1, Solyc02g079840.2.1, Solyc02g079890.2.1, Solyc02g079895.1.1, Solyc02g079900.1.1, Solyc03g007730.1.1, Solyc03g112175.1.1	PGSC0003DMP400011091, PGSC0003DMP400011092, PGSC0003DMP400037641, PGSC0003DMP400045622, PGSC0003DMP400060684, PGSC0003DMP400067199	XP_010528836.1, XP_010528837.1, XP_010528838.1, XP_010533438.1, XP_010533967.1, XP_010539020.1, XP_010540183.1, XP_010544281.1, XP_010544282.1, XP_010545504.1, XP_010545505.1, XP_010545879.1, XP_010547902.1, XP_010547903.1, XP_010550139.1, XP_010550150.1	VaccDscaff1-augustus-gene-336.36-mRNA-1, VaccDscaff1-augustus-gene-358.19-mRNA-1, VaccDscaff1-snap-gene-336.40-mRNA-1, VaccDscaff1-snap-gene-357.20-mRNA-1, VaccDscaff1-snap-gene-357.21-mRNA-1, VaccDscaff1-snap-gene-358.28-mRNA-1, VaccDscaff1-snap-gene-358.33-mRNA-1, VaccDscaff1-snap-gene-359.35-mRNA-1, VaccDscaff10-augustus-gene-79.32-mRNA-1, VaccDscaff10-augustus-gene-98.28-mRNA-1, VaccDscaff10-…	vmacro07795-RA, vmacro07845-RA, vmacro07915-RA, vmacro07917-RA, vmacro07918-RA, vmacro07919-RA, vmacro07921-RA, vmacro09316-RA, vmacro12240-RA	vmicro03508-RA, vmicro03510-RA, vmicro09179-RA, vmicro17073-RA, vmicro17075-RA, vmicro17076-RA, vmicro17077-RA, vmicro17079-RA, vmicro17678-RA, vmicro19111-RA, vmicro25643-RA, vmicro27413-RA	Vradi02g01090, Vradi0385s00100, Vradi0399s00070, Vradi08g23260	VIT_200s0361g00060.1, VIT_200s0392g00030.1, VIT_200s0392g00060.1, VIT_200s0392g00070.1, VIT_200s0724g00010.1, VIT_200s2271g00010.1, VIT_212s0134g00020.1, VIT_212s0134g00020.2, VIT_212s0134g00030.1, VIT_213s0019g00060.1, VIT_213s0067g00050.1, VIT_213s0067g00090.1, VIT_213s0067g00130.1, VIT_213s0067g00250.1, VIT_213s0067g00290.1, VIT_213s0067g00300.1, VIT_213s0067g00320.1, VIT_213s0067g00370.1, VIT…
OG0000048	PSR89632, PSR96840, PSS01332, PSS07270, PSS07869, PSS11573, PSS11846, PSS13923, PSS18162, PSS20756, PSS21021, PSS26393, PSS35172, PSS36147, PSS36394	AT1G17260.1, AT1G80660.1, AT1G80660.2, AT1G80660.3, AT1G80660.4, AT2G07560.1, AT2G18960.1, AT2G18960.2, AT2G18960.3, AT2G24520.1, AT2G24520.2, AT2G24520.3, AT2G24520.4, AT3G42640.1, AT3G47950.1, AT3G47950.2, AT3G60330.1, AT3G60330.2, AT3G60330.3, AT3G60330.4, AT4G30190.1, AT4G30190.2, AT5G57350.1, AT5G57350.2, AT5G57350.3, AT5G57350.4, AT5G62670.1	XP_013648576.1, XP_013650334.1, XP_013652637.1, XP_013652638.1, XP_013652756.1, XP_013652767.1, XP_013653819.1, XP_013656312.1, XP_013660732.1, XP_013664071.1, XP_013681235.2, XP_013682966.2, XP_013686934.1, XP_013687406.1, XP_013692793.1, XP_013701019.1, XP_013701402.1, XP_013701437.1, XP_013703737.1, XP_013703738.1, XP_013703739.1, XP_013703740.1, XP_013710548.1, XP_013712625.1, XP_013726987.1,…	Bol012223, Bol012509, Bol013002, Bol014229, Bol020978, Bol021465, Bol029307, Bol033644, Bol033645, Bol035607, Bol038587, Bol041573, Bol042554, Bol045606, Bol045773	EL10Ac1g00754.1, EL10Ac2g03747.1, EL10Ac5g10933.1, EL10Ac7g18240.1, EL10Ac8g18302.1, EL10Ac8g18848.1, EL10Ac9g22229.1	Ca_01370, Ca_01835, Ca_02918, Ca_03234, Ca_06764, Ca_10980, Ca_10982, Ca_15327, Ca_17214, Ca_17339, Ca_23504	Cc02_g25030, Cc04_g00560, Cc04_g04870, Cc04_g15780, Cc06_g13060, Cc06_g23390, Cc06_g23420, Cc07_g02960, Cc08_g11930	XP_010413571.1, XP_010414912.1, XP_010414918.1, XP_010417678.1, XP_010425792.1, XP_010425793.1, XP_010425794.1, XP_010429432.1, XP_010433017.1, XP_010438207.1, XP_010443420.1, XP_010451109.1, XP_010452018.1, XP_010459298.1, XP_010459300.1, XP_010468541.1, XP_010469197.1, XP_010472897.1, XP_010480511.1, XP_010488815.1, XP_010496144.1, XP_010512349.1, XP_019083562.1, XP_019085970.1, XP_019085971.1,…	orange1.1g002151m, orange1.1g002172m, orange1.1g002176m, orange1.1g002203m, orange1.1g002208m, orange1.1g002430m, orange1.1g002743m, orange1.1g002765m, orange1.1g002768m, orange1.1g002769m, orange1.1g002832m, orange1.1g003103m, orange1.1g005830m, orange1.1g041450m, orange1.1g044543m	Eucgr.A01453.1.p, Eucgr.B00400.1.p, Eucgr.B00400.2.p, Eucgr.B00400.3.p, Eucgr.C00140.1.p, Eucgr.C00401.1.p, Eucgr.C02092.1.p, Eucgr.C02092.2.p, Eucgr.C02386.1.p, Eucgr.C04061.1.p, Eucgr.D02110.1.p, Eucgr.I01911.1.p, Eucgr.I01911.2.p, Eucgr.I02171.1.p, Eucgr.J03094.1.p, Eucgr.K02916.1.p, Eucgr.K02916.2.p, Eucgr.K02916.3.p	MgTOL.A0452.1.p, MgTOL.A0452.2.p, MgTOL.A1182.1.p, MgTOL.D1097.1.p, MgTOL.I0164.1.p, MgTOL.I0164.2.p, MgTOL.J1353.1.p, MgTOL.J1563.1.p, MgTOL.K0216.1.p, MgTOL.K0216.2.p, MgTOL.K0340.1.p, MgTOL.K0340.2.p	gene01281-v1.0-hybrid.t1, gene04924-v1.0-hybrid.t1, gene05497-v1.0-hybrid.t1, gene05497-v1.0-hybrid.t2, gene05497-v1.0-hybrid.t3, gene05497-v1.0-hybrid.t4, gene08702-v1.0-hybrid.t1, gene08702-v1.0-hybrid.t2, gene09568-v1.0-hybrid.t1, gene09568-v1.0-hybrid.t2, gene09568-v1.0-hybrid.t3, gene09568-v1.0-hybrid.t4, gene10846-v2.0.a2-hybrid.t1, gene15943-v1.0-hybrid.t1, gene17015-v1.0-hybrid.t1, gene17…	Glyma.03G113400.1.p, Glyma.03G113400.2.p, Glyma.03G262600.1.p, Glyma.03G262600.2.p, Glyma.03G262600.3.p, Glyma.03G262600.4.p, Glyma.03G262600.5.p, Glyma.03G262600.6.p, Glyma.04G075100.1.p, Glyma.04G075100.2.p, Glyma.04G174800.1.p, Glyma.05G030700.1.p, Glyma.05G030700.2.p, Glyma.06G076100.1.p, Glyma.06G189900.1.p, Glyma.07G025900.1.p, Glyma.07G113500.1.p, Glyma.07G113500.2.p, Glyma.08G216500.1.p, …	Gorai.003G094300.1, Gorai.003G094300.2, Gorai.003G094300.3, Gorai.003G094300.4, Gorai.003G094300.5, Gorai.003G094300.6, Gorai.004G027300.1, Gorai.004G027300.2, Gorai.004G027300.3, Gorai.006G023600.1, Gorai.006G023600.2, Gorai.006G023600.3, Gorai.006G023600.4, Gorai.008G232800.1, Gorai.008G232800.2, Gorai.009G004200.1, Gorai.009G053500.1, Gorai.009G068100.1, Gorai.009G068100.2, Gorai.009G125200.1,…	XP_010256122.1, XP_010256132.1, XP_010259861.1, XP_010265488.1, XP_010272214.1, XP_010273789.1, XP_010273790.1, XP_010273791.1, XP_019055640.1	XP_009766358.1, XP_009773901.1, XP_009775735.1, XP_009782785.1, XP_009782786.1, XP_009782787.1, XP_009793289.1, XP_009798265.1, XP_009798932.1, XP_009799220.1, XP_009799962.1	XP_009587248.1, XP_009588974.1, XP_009607762.1, XP_009608472.1, XP_009609422.1, XP_009626987.1, XP_018628254.2, XP_018628683.1, XP_018628931.1, XP_033513645.1, XP_033513646.1, XP_033513647.1, XP_033513648.1, XP_033513649.1, XP_033513650.1, XP_033513862.1, XP_033514153.1	XP_011002373.1, XP_011010708.1, XP_011015389.1, XP_011017965.1, XP_011020653.1, XP_011028703.1, XP_011028704.1, XP_011031360.1, XP_011031934.1, XP_011031935.1, XP_011033475.1, XP_011034499.1, XP_011035514.1, XP_011035515.1, XP_011042618.1, XP_011042619.1, XP_011043940.1, XP_011045011.1, XP_011045013.1, XP_011048646.1, XP_011048647.1	Phvul.001G058900.1.p, Phvul.003G143800.1.p, Phvul.003G159200.1.p, Phvul.003G193800.1.p, Phvul.004G025700.1.p, Phvul.005G180700.1.p, Phvul.009G100900.1.p, Phvul.009G100900.2.p, Phvul.009G190500.1.p, Phvul.009G208000.1.p, Phvul.009G239000.1.p, Phvul.009G260800.1.p, Phvul.009G260800.2.p, Phvul.009G260800.3.p, Phvul.010G050900.1.p, Phvul.010G159400.1.p	Solyc03g113405.1.1, Solyc03g117150.3.1, Solyc06g071100.3.1, Solyc07g017780.3.1, Solyc08g078200.2.1, Solyc12g010360.2.1	PGSC0003DMP400007331, PGSC0003DMP400013900, PGSC0003DMP400021001, PGSC0003DMP400024836, PGSC0003DMP400043938, PGSC0003DMP400043940, PGSC0003DMP400055772, PGSC0003DMP400060260	XP_010520558.1, XP_010525721.1, XP_010525880.1, XP_010526353.1, XP_010529048.1, XP_010531800.1, XP_010531891.1, XP_010531892.1, XP_010531893.1, XP_010533093.1, XP_010535849.1, XP_010535850.1, XP_010537896.1, XP_010539421.1, XP_010539423.1, XP_010539792.1, XP_010545412.1, XP_010548606.1, XP_010550649.1, XP_019056911.1, XP_019057508.1	VaccDscaff153-augustus-gene-2.52-mRNA-1, VaccDscaff27-augustus-gene-234.32-mRNA-1, VaccDscaff30-processed-gene-330.8-mRNA-1, VaccDscaff34-augustus-gene-122.18-mRNA-1, VaccDscaff35-augustus-gene-294.34-mRNA-1, VaccDscaff36-augustus-gene-32.35-mRNA-1, VaccDscaff4-augustus-gene-399.30-mRNA-1, VaccDscaff45-augustus-gene-230.27-mRNA-1, VaccDscaff74-snap-gene-2.47-mRNA-1, VaccDscaff75-augustus-gene-2.3…	vmacro06099-RA, vmacro16864-RA, vmacro18213-RA, vmacro19424-RA	vmicro04796-RA, vmicro07200-RA, vmicro08281-RA, vmicro12888-RA, vmicro18100-RA, vmicro18690-RA, vmicro25157-RA	Vradi01g01510, Vradi06g12260, Vradi07g15300, Vradi09g05590	VIT_204s0008g02460.1, VIT_209s0002g00130.1, VIT_209s0002g00130.2, VIT_209s0002g00130.3, VIT_209s0002g02260.1, VIT_211s0052g00620.1, VIT_211s0149g00210.1, VIT_214s0066g02550.1, VIT_215s0021g01660.1, VIT_215s0021g01660.2, VIT_215s0021g01660.3, VIT_215s0021g01660.4, VIT_217s0000g05540.1, VIT_217s0000g05540.2
OG0000049	PSR99541, PSS01043, PSS11377, PSS15672, PSS15736				EL10Ac1g00199.1, EL10Ac1g00285.1, EL10Ac1g02048.1, EL10Ac2g04120.1, EL10Ac2g04121.1, EL10Ac2g04177.1, EL10Ac3g05276.1, EL10Ac3g05384.1, EL10Ac3g05395.1, EL10Ac3g05443.1, EL10Ac4g08311.1, EL10Ac5g12784.1, EL10Ac5g12826.1	Ca_04856, Ca_19038, Ca_25881, Ca_27906	Cc05_g12260, Cc05_g12280, Cc05_g12310, Cc06_g19480, Cc08_g06170, Cc08_g07070, Cc08_g07100, Cc08_g14360, Cc08_g14380, Cc08_g14740, Cc08_g15140, Cc10_g00920, Cc11_g10930		orange1.1g015444m, orange1.1g035663m, orange1.1g036341m, orange1.1g039370m, orange1.1g039686m, orange1.1g039750m, orange1.1g040476m, orange1.1g041839m, orange1.1g043489m, orange1.1g048293m, orange1.1g048816m	Eucgr.B03809.1.p, Eucgr.B03923.1.p, Eucgr.E02334.1.p, Eucgr.E02335.1.p, Eucgr.E02338.1.p, Eucgr.E02968.1.p, Eucgr.E02972.1.p, Eucgr.F03344.1.p, Eucgr.F03527.1.p, Eucgr.F03527.2.p, Eucgr.F03527.3.p, Eucgr.F03527.4.p, Eucgr.H00114.1.p, Eucgr.H00116.1.p, Eucgr.H00542.1.p, Eucgr.H00544.1.p, Eucgr.H00547.1.p, Eucgr.H00626.1.p, Eucgr.H00629.1.p, Eucgr.H00629.2.p, Eucgr.H00630.1.p, Eucgr.H00631.1.p, Euc…	MgTOL.A0812.1.p, MgTOL.C0837.1.p, MgTOL.C0843.1.p, MgTOL.E1424.1.p, MgTOL.G0594.1.p	gene00173-v1.0-hybrid.t1, gene02197-v1.0-hybrid.t1, gene03630-v1.0-hybrid.t1, gene03697-v1.0-hybrid.t1, gene04308-v1.0-hybrid.t1, gene04311-v1.0-hybrid.t1, gene04527-v1.0-hybrid.t1, gene04568-v1.0-hybrid.t1, gene04568-v1.0-hybrid.t2, gene04568-v1.0-hybrid.t3, gene04568-v1.0-hybrid.t4, gene04575-v1.0-hybrid.t1, gene04610-v1.0-hybrid.t1, gene04628-v1.0-hybrid.t1, gene04629-v1.0-hybrid.t1, gene04645…	Glyma.04G019900.1.p, Glyma.06G020100.1.p	Gorai.006G238900.1, Gorai.007G014000.1, Gorai.008G278500.1, Gorai.009G190300.1, Gorai.010G001100.1, Gorai.011G286400.1, Gorai.011G286500.1, Gorai.011G286600.1, Gorai.011G289000.1	XP_010241358.1, XP_010242020.1, XP_010246514.1, XP_010256521.1, XP_010266939.1, XP_010274421.1, XP_010276230.1	XP_009759098.1, XP_009759951.1, XP_009764773.1, XP_009769359.1, XP_009773785.1, XP_009778088.1, XP_009778089.1, XP_009786963.1, XP_009792132.1, XP_009798296.1, XP_009801851.1, XP_009802340.1	XP_009589258.1, XP_009593008.1, XP_009597944.1, XP_009600300.1, XP_009603652.1, XP_009603653.1, XP_009603656.1, XP_009603658.1, XP_009603661.1, XP_009609726.1, XP_009613257.1, XP_009613258.1, XP_009613259.1, XP_009613260.1, XP_009613262.1, XP_009618432.1, XP_009621184.1, XP_009629323.1, XP_009631465.1, XP_018626460.1, XP_018626869.1, XP_018627108.1, XP_033508576.1, XP_033511748.1, XP_033511901.1,…	XP_011005583.1, XP_011022690.1, XP_011034931.1, XP_011034932.1		Solyc00g042840.1.1, Solyc02g092020.2.1, Solyc03g112780.1.1, Solyc03g113160.1.1, Solyc03g115420.2.1, Solyc04g017620.3.1, Solyc04g055203.1.1, Solyc04g055220.1.1, Solyc04g055240.1.1, Solyc04g082060.3.1, Solyc04g082360.2.1, Solyc06g068630.3.1, Solyc08g006180.3.1, Solyc08g061375.1.1, Solyc08g061380.1.1, Solyc08g079580.1.1, Solyc08g082335.1.1, Solyc08g082350.3.1, Solyc08g082510.1.1, Solyc08g082513.1.1,…	PGSC0003DMP400003117, PGSC0003DMP400003149, PGSC0003DMP400003150, PGSC0003DMP400003151, PGSC0003DMP400003152, PGSC0003DMP400003153, PGSC0003DMP400005755, PGSC0003DMP400006986, PGSC0003DMP400006987, PGSC0003DMP400006988, PGSC0003DMP400006989, PGSC0003DMP400016869, PGSC0003DMP400016870, PGSC0003DMP400016871, PGSC0003DMP400017377, PGSC0003DMP400017378, PGSC0003DMP400017469, PGSC0003DMP400017470, PGS…		VaccDscaff11-processed-gene-78.7-mRNA-1, VaccDscaff12-processed-gene-42.17-mRNA-1, VaccDscaff12-processed-gene-5.20-mRNA-1, VaccDscaff13-augustus-gene-290.25-mRNA-1, VaccDscaff14-augustus-gene-267.25-mRNA-1, VaccDscaff14-processed-gene-114.20-mRNA-1, VaccDscaff14-processed-gene-116.25-mRNA-1, VaccDscaff14-processed-gene-116.26-mRNA-1, VaccDscaff14-snap-gene-259.51-mRNA-1, VaccDscaff16-snap-gene-2…	vmacro00509-RA, vmacro01454-RA, vmacro11300-RA, vmacro11301-RA, vmacro11520-RA, vmacro17452-RA, vmacro23319-RA	vmicro01067-RA, vmicro01418-RA, vmicro01423-RA, vmicro02708-RA, vmicro02811-RA, vmicro12079-RA, vmicro12081-RA, vmicro12279-RA, vmicro17728-RA, vmicro17993-RA, vmicro20471-RA, vmicro20743-RA, vmicro25843-RA, vmicro26874-RA, vmicro27543-RA, vmicro28603-RA		VIT_201s0011g04160.1, VIT_201s0011g04466.1, VIT_201s0011g04472.1, VIT_205s0049g02092.1, VIT_205s0049g02094.1, VIT_205s0136g00230.1, VIT_216s0050g00810.1, VIT_218s0001g00600.1
OG0000050						Ca_00001, Ca_06048, Ca_06080, Ca_06102, Ca_09935, Ca_09936, Ca_10883, Ca_10884, Ca_11011, Ca_11603, Ca_11632, Ca_13802, Ca_13829, Ca_13895, Ca_14353, Ca_14426, Ca_14639, Ca_14790, Ca_14962, Ca_14991, Ca_15565, Ca_15779, Ca_15815, Ca_15816, Ca_15822, Ca_15823, Ca_16382, Ca_16406, Ca_16502, Ca_16583, Ca_17459, Ca_17957, Ca_17958, Ca_17990, Ca_17991, Ca_18227, Ca_18299, Ca_18544, Ca_18592, Ca_18601,…	Cc00_g12280
OG0000051	PSR85436, PSR86243, PSR91454, PSR95009, PSR95242, PSS03970, PSS04232, PSS04423, PSS09359, PSS09565, PSS11339, PSS12103, PSS14166, PSS14309, PSS24255, PSS28566, PSS32346, PSS32766, PSS34267, PSS34777	AT1G64230.1, AT1G64230.2, AT1G64230.3, AT1G64230.4, AT1G64230.5, AT2G16740.1, AT3G08690.1, AT3G08690.2, AT3G08700.1, AT3G08700.2, AT4G27960.1, AT4G27960.2, AT5G41700.1, AT5G41700.2, AT5G41700.4, AT5G41700.5, AT5G53300.1, AT5G53300.2, AT5G53300.4, AT5G56150.1	XP_013648126.1, XP_013656387.1, XP_013666811.1, XP_013671658.1, XP_013671660.1, XP_013680464.1, XP_013680465.1, XP_013680467.1, XP_013682728.1, XP_013682729.1, XP_013682731.1, XP_013682732.1, XP_013682788.2, XP_013684904.1, XP_013685382.1, XP_013685389.1, XP_013686517.1, XP_013686525.1, XP_013687250.1, XP_013687251.1, XP_013690523.1, XP_013690531.1, XP_013693233.1, XP_013693234.1, XP_013696468.1,…	Bol004767, Bol009879, Bol013129, Bol017176, Bol021156, Bol027715, Bol027874, Bol027999, Bol030300, Bol035013, Bol042685	EL10Ac1g00316.1, EL10Ac3g05355.1, EL10Ac5g12871.1, EL10Ac6g15521.1, EL10Ac7g17467.1, EL10Ac9g21384.1	Ca_08910, Ca_08912, Ca_09505, Ca_13082, Ca_13083, Ca_15672, Ca_24170, Ca_27102, Ca_27103	Cc01_g15380, Cc02_g38940, Cc05_g15630, Cc07_g11080, Cc08_g15680	XP_010418477.1, XP_010418478.1, XP_010430541.1, XP_010430542.1, XP_010433285.1, XP_010433286.1, XP_010438527.1, XP_010441335.1, XP_010442887.1, XP_010445686.1, XP_010448055.1, XP_010450714.1, XP_010473679.1, XP_010473680.1, XP_010473681.1, XP_010473682.1, XP_010482719.1, XP_010483082.1, XP_010483083.1, XP_010496667.1, XP_010516221.1, XP_019083697.1, XP_019085245.1, XP_019087079.1, XP_019087080.1,…	orange1.1g031951m, orange1.1g032038m, orange1.1g032055m, orange1.1g032060m, orange1.1g032063m, orange1.1g032075m, orange1.1g033413m, orange1.1g033452m, orange1.1g040496m, orange1.1g048404m	Eucgr.D01776.1.p, Eucgr.D01776.2.p, Eucgr.D01776.3.p, Eucgr.D01776.4.p, Eucgr.D01776.5.p, Eucgr.D01776.6.p, Eucgr.D01776.7.p, Eucgr.E00833.1.p, Eucgr.E00833.2.p, Eucgr.E00833.3.p, Eucgr.F03648.1.p, Eucgr.F03648.2.p, Eucgr.F03648.3.p, Eucgr.G01780.1.p, Eucgr.I02330.1.p, Eucgr.K00320.1.p, Eucgr.K00320.2.p	MgTOL.B1829.1.p, MgTOL.D0810.1.p, MgTOL.D0810.2.p, MgTOL.D0810.3.p, MgTOL.F0269.1.p, MgTOL.F1119.1.p, MgTOL.H1742.1.p, MgTOL.H1743.1.p, MgTOL.N0692.1.p, MgTOL.N0692.2.p	gene01446-v2.0.a2-hybrid.t1, gene01446-v2.0.a2-hybrid.t3, gene07654-v2.0.a2-hybrid.t1, gene13119-v1.0-hybrid.t1, gene13574-v1.0-hybrid.t1, gene13574-v1.0-hybrid.t2, gene20099-v1.0-hybrid.t1, gene28066-v1.0-hybrid.t1, gene28066-v1.0-hybrid.t2, gene32027-v1.0-hybrid.t1	Glyma.02G236900.1.p, Glyma.02G236900.2.p, Glyma.03G255400.1.p, Glyma.03G255400.2.p, Glyma.04G238800.1.p, Glyma.06G124900.1.p, Glyma.06G124900.3.p, Glyma.08G267400.1.p, Glyma.08G267400.2.p, Glyma.09G273100.1.p, Glyma.10G096200.1.p, Glyma.11G107800.1.p, Glyma.11G199400.1.p, Glyma.12G032800.1.p, Glyma.13G040500.1.p, Glyma.14G124300.1.p, Glyma.14G205700.1.p, Glyma.16G103100.1.p, Glyma.18G051400.1.p, …	Gorai.002G197600.1, Gorai.003G082500.1, Gorai.003G082500.2, Gorai.003G082500.3, Gorai.003G082500.4, Gorai.004G034300.1, Gorai.004G135900.1, Gorai.004G135900.2, Gorai.004G135900.3, Gorai.004G135900.4, Gorai.004G135900.5, Gorai.005G003200.1, Gorai.005G003200.2, Gorai.005G003200.3, Gorai.005G003300.1, Gorai.005G003300.3, Gorai.005G003300.4, Gorai.005G003300.5, Gorai.006G200300.1, Gorai.006G200300.2,…	XP_010244553.1, XP_010251535.1, XP_010251536.1, XP_010251537.1, XP_010252018.1, XP_010252019.1, XP_010252900.1, XP_010252901.1, XP_010252920.1, XP_010261482.1, XP_010265989.1, XP_010266825.1, XP_019052756.1	XP_009758483.1, XP_009758484.1, XP_009766999.1, XP_009768985.1, XP_009788677.1, XP_009788685.1, XP_009788975.1, XP_009788976.1, XP_009788990.1, XP_009793521.1, XP_009793718.1, XP_009794984.1, XP_009796896.1, XP_009797561.1, XP_009798128.1, XP_009799944.1	XP_009588929.1, XP_009589074.1, XP_009592169.1, XP_009595060.1, XP_009600415.1, XP_009600416.1, XP_009604386.1, XP_009607080.1, XP_009607081.1, XP_009607082.1, XP_009607083.1, XP_009612579.1, XP_009620231.1, XP_009630402.1, XP_009631671.1, XP_009631672.1, XP_018622971.1, XP_018624724.1, XP_018631778.1, XP_033510121.1, XP_033516119.1	XP_011000371.1, XP_011000372.1, XP_011001676.1, XP_011001930.1, XP_011001935.1, XP_011007937.1, XP_011015010.1, XP_011015011.1, XP_011018974.1, XP_011018977.1, XP_011022558.1, XP_011026935.1, XP_011026936.1, XP_011039867.1, XP_011039868.1, XP_011041765.1, XP_011041766.1, XP_011041767.1, XP_011046691.1	Phvul.003G273300.1.p, Phvul.006G110100.1.p, Phvul.007G243500.1.p, Phvul.008G080800.1.p, Phvul.008G159300.1.p, Phvul.009G136900.1.p, Phvul.009G136900.2.p, Phvul.011G035500.1.p	Solyc01g095490.3.1, Solyc02g083570.3.1, Solyc03g007470.3.1, Solyc03g033410.3.1, Solyc05g050230.3.1, Solyc06g007510.3.1, Solyc06g082600.3.1, Solyc07g066080.3.1, Solyc08g008220.3.1, Solyc08g081950.3.1, Solyc10g011740.3.1, Solyc12g056100.2.1	PGSC0003DMP400000204, PGSC0003DMP400000205, PGSC0003DMP400000206, PGSC0003DMP400006398, PGSC0003DMP400008891, PGSC0003DMP400008892, PGSC0003DMP400010256, PGSC0003DMP400015967, PGSC0003DMP400021775, PGSC0003DMP400033697, PGSC0003DMP400033698, PGSC0003DMP400035741, PGSC0003DMP400035742, PGSC0003DMP400038546, PGSC0003DMP400039109, PGSC0003DMP400053031, PGSC0003DMP400053032, PGSC0003DMP400056254	XP_010521376.1, XP_010521377.1, XP_010522017.1, XP_010522941.1, XP_010533607.1, XP_010536784.1, XP_010536785.1, XP_010539353.1, XP_010539354.1, XP_010539355.1, XP_010543153.1, XP_010545249.1, XP_010545258.1, XP_010548096.1, XP_010553163.1, XP_010553547.1, XP_010553549.1, XP_010553550.1, XP_010555712.1, XP_010556584.1, XP_010557175.1, XP_010558410.1	VaccDscaff1-processed-gene-460.14-mRNA-1, VaccDscaff11-processed-gene-343.8-mRNA-1, VaccDscaff12-snap-gene-300.33-mRNA-1, VaccDscaff15-snap-gene-333.38-mRNA-1, VaccDscaff20-augustus-gene-345.28-mRNA-1, VaccDscaff22-augustus-gene-302.25-mRNA-1, VaccDscaff23-processed-gene-91.7-mRNA-1, VaccDscaff24-snap-gene-58.43-mRNA-1, VaccDscaff28-augustus-gene-30.21-mRNA-1, VaccDscaff301-augustus-gene-0.39-mRN…	vmacro11637-RA, vmacro13199-RA, vmacro14000-RA, vmacro14649-RA, vmacro17351-RA, vmacro22520-RA, vmacro22737-RA	vmicro09537-RA, vmicro10265-RA, vmicro11815-RA, vmicro20160-RA, vmicro24284-RA, vmicro27930-RA	Vradi0083s00970, Vradi0183s00280, Vradi02g02870, Vradi04g05320, Vradi06g09950, Vradi07g02200	VIT_202s0025g01050.1, VIT_202s0025g01050.2, VIT_202s0025g01050.3, VIT_202s0025g01050.4, VIT_203s0038g02390.1, VIT_206s0004g08200.1, VIT_208s0040g00040.1, VIT_215s0046g01400.1, VIT_215s0046g01400.2, VIT_215s0046g01400.4, VIT_216s0050g02410.1, VIT_219s0015g01190.1
OG0000052	PSR91602, PSR91603, PSR91693, PSR91694, PSR91695, PSR91696, PSR96841, PSR98751, PSR98752, PSR98753, PSS01307, PSS01364, PSS10034, PSS24760, PSS24917, PSS24918	AT3G07040.1	XP_013685476.1, XP_022551021.1, XP_022575240.1	Bol008133	EL10Ac4g09154.1, EL10Ac4g09161.1, EL10Ac4g09174.1, EL10Ac4g09175.1, EL10Ac4g09176.1, EL10Ac4g09178.1, EL10Ac4g09179.1, EL10Ac5g11320.1, EL10Ac7g16882.1, EL10As14g24079.1	Ca_09168, Ca_11443, Ca_13840, Ca_13859, Ca_17099, Ca_17101, Ca_24273	Cc00_g08250, Cc00_g08260, Cc00_g08280, Cc00_g09260, Cc00_g09280, Cc00_g09450, Cc00_g09460, Cc00_g09820, Cc00_g09830, Cc00_g09990, Cc00_g10960, Cc00_g10970, Cc00_g13920, Cc00_g14940, Cc00_g15740, Cc00_g15940, Cc00_g21540, Cc00_g22390, Cc00_g22410, Cc00_g23050, Cc00_g23300, Cc00_g23320, Cc00_g24370, Cc00_g24980, Cc00_g26800, Cc00_g27220, Cc00_g27750, Cc00_g27760, Cc00_g28130, Cc00_g29070, Cc00_g292…	XP_010486234.1, XP_010486237.1	orange1.1g002663m, orange1.1g002780m, orange1.1g005181m, orange1.1g034601m, orange1.1g039728m, orange1.1g039786m, orange1.1g042184m, orange1.1g042636m, orange1.1g047078m, orange1.1g047503m, orange1.1g048733m	Eucgr.A02202.1.p, Eucgr.D02431.1.p, Eucgr.D02629.1.p, Eucgr.D02631.1.p, Eucgr.D02632.1.p, Eucgr.D02633.1.p, Eucgr.D02634.1.p, Eucgr.D02635.1.p, Eucgr.E01278.1.p, Eucgr.E01289.1.p, Eucgr.E01291.1.p, Eucgr.E01292.1.p, Eucgr.E01293.1.p, Eucgr.E01294.1.p, Eucgr.E01295.1.p, Eucgr.E01296.1.p, Eucgr.E01297.1.p, Eucgr.E01298.1.p, Eucgr.E01301.1.p, Eucgr.E01302.1.p, Eucgr.E01304.1.p, Eucgr.E01306.1.p, Euc…	MgTOL.B1365.1.p, MgTOL.F1857.1.p, MgTOL.F1858.1.p, MgTOL.F1859.1.p, MgTOL.M1660.1.p, MgTOL.M1660.2.p, MgTOL.M1662.1.p, MgTOL.M1663.1.p, MgTOL.M1666.1.p, MgTOL.M1667.1.p, MgTOL.M1669.1.p, MgTOL.M1670.1.p, MgTOL.M1670.2.p, MgTOL.M1884.1.p	gene01025-v2.0.a2-hybrid.t1, gene01025-v2.0.a2-hybrid.t2, gene01025-v2.0.a2-hybrid.t3, gene01025-v2.0.a2-hybrid.t4, gene01025-v2.0.a2-hybrid.t5, gene07581-v2.0.a2-hybrid.t1, gene08385-v1.0-hybrid.t1, gene13682-v1.0-hybrid.t1, gene13682-v1.0-hybrid.t2, gene13682-v1.0-hybrid.t3, gene13683-v1.0-hybrid.t1, gene13686-v1.0-hybrid.t1, gene13686-v1.0-hybrid.t2, gene13686-v1.0-hybrid.t3, gene13686-v1.0-hy…	Glyma.01G010500.1.p, Glyma.01G010700.1.p, Glyma.01G126800.1.p, Glyma.06G311000.1.p, Glyma.06G311100.1.p, Glyma.06G311200.1.p, Glyma.06G316300.1.p, Glyma.07G174300.1.p, Glyma.08G305400.1.p, Glyma.09G210400.1.p, Glyma.09G210600.1.p, Glyma.09G210600.2.p, Glyma.15G125600.1.p, Glyma.18G082400.1.p, Glyma.18G105100.1.p, Glyma.18G105200.1.p, Glyma.18G105300.1.p, Glyma.19G131900.1.p, Glyma.20G041300.1.p, …	Gorai.008G222700.1, Gorai.013G137100.1	XP_010243536.1, XP_010244175.1, XP_010244219.1, XP_010248261.1, XP_010249752.1, XP_010253838.1, XP_010255824.1, XP_010259179.1, XP_010263181.1, XP_010271761.1, XP_010271762.1, XP_010271768.1, XP_010271880.1, XP_010271933.1, XP_010271935.2, XP_010271941.1, XP_010272842.1, XP_010272843.1, XP_010274895.1, XP_019051638.1, XP_019055037.1, XP_019055038.1, XP_019055039.1, XP_019055043.1, XP_019055044.1	XP_009764600.1, XP_009764601.1, XP_009800866.1, XP_009805068.1	XP_009591994.1, XP_009605820.2, XP_009623392.1, XP_033513034.1	XP_011000332.1, XP_011000333.1, XP_011000334.1, XP_011000404.1, XP_011007006.1, XP_011007007.1, XP_011011151.1, XP_011012867.1, XP_011013764.1, XP_011018452.1, XP_011018453.1, XP_011018457.1, XP_011018701.1, XP_011028248.1, XP_011036771.1, XP_011036772.1, XP_011039077.1, XP_011039080.1, XP_011045053.1, XP_011046594.1	Phvul.002G133400.1.p, Phvul.002G133600.1.p, Phvul.002G133600.2.p, Phvul.002G133600.3.p, Phvul.002G133600.4.p, Phvul.002G133600.5.p, Phvul.005G014200.1.p, Phvul.005G014701.1.p, Phvul.005G014701.2.p	Solyc01g086810.2.1, Solyc08g005440.3.1	PGSC0003DMP400011207, PGSC0003DMP400032214, PGSC0003DMP400032215, PGSC0003DMP400032216, PGSC0003DMP400043840, PGSC0003DMP400043841, PGSC0003DMP400066527	XP_010523649.1, XP_010523650.1, XP_010523652.1, XP_010528708.1, XP_010529010.1, XP_010529011.1, XP_010547073.1, XP_010547075.1, XP_010547076.1, XP_010550739.1, XP_010558893.1, XP_010558894.2, XP_019057058.1	VaccDscaff1-processed-gene-455.3-mRNA-1, VaccDscaff1-processed-gene-456.10-mRNA-1, VaccDscaff1-snap-gene-455.30-mRNA-1, VaccDscaff111-processed-gene-2.14-mRNA-1, VaccDscaff111-processed-gene-2.19-mRNA-1, VaccDscaff13-augustus-gene-294.22-mRNA-1, VaccDscaff13-processed-gene-293.5-mRNA-1, VaccDscaff13-processed-gene-294.1-mRNA-1, VaccDscaff2-processed-gene-123.7-mRNA-1, VaccDscaff25-snap-gene-106.3…	vmacro09611-RA, vmacro15655-RA, vmacro15656-RA, vmacro17387-RA, vmacro17388-RA, vmacro17390-RA, vmacro17391-RA	vmicro11757-RA, vmicro11758-RA, vmicro14753-RA, vmicro14755-RA, vmicro14756-RA, vmicro16794-RA, vmicro19769-RA, vmicro19770-RA, vmicro20881-RA, vmicro20882-RA, vmicro20883-RA, vmicro25703-RA, vmicro25705-RA	Vradi05g21380, Vradi11g08390, Vradi11g08410	VIT_201s0011g00950.1, VIT_201s0011g00960.1, VIT_201s0011g00970.1, VIT_201s0011g00990.1, VIT_201s0011g01000.1, VIT_201s0011g01015.1, VIT_201s0011g01020.1, VIT_201s0011g01040.1, VIT_202s0012g02720.1, VIT_205s0020g03810.1, VIT_205s0020g04930.1, VIT_206s0009g01350.1, VIT_206s0009g01360.1, VIT_207s0005g06180.1, VIT_207s0005g06200.1, VIT_207s0005g06200.2, VIT_207s0005g06210.1, VIT_207s0005g06220.1, VIT…
OG0000053	PSR85135, PSR85136, PSR85137, PSR85138, PSR85139, PSR85145, PSR85146, PSR85147, PSR86043, PSR86044, PSR87562, PSR92631, PSS01495, PSS01496, PSS06242, PSS06243, PSS06448, PSS06449, PSS06450, PSS06451	AT1G21150.1, AT1G21150.2, AT1G21150.3, AT5G07900.1	XP_013717688.1, XP_013725851.1, XP_013734950.2, XP_013741762.1	Bol014431, Bol029642	EL10Ac4g08840.1	Ca_00516, Ca_06842, Ca_06843, Ca_20301, Ca_20302, Ca_20304, Ca_20305, Ca_20306, Ca_20307, Ca_20309, Ca_20310, Ca_20311, Ca_21553, Ca_21554, Ca_24220, Ca_24221, Ca_24222, Ca_24223, Ca_24224, Ca_24226, Ca_26972, Ca_27646, Ca_27647	Cc03_g02080, Cc03_g02090, Cc04_g10440, Cc10_g09570	XP_010413221.1, XP_010423158.1, XP_010452758.1, XP_010468908.1, XP_010491409.1, XP_010498565.1, XP_010512687.1	orange1.1g013119m, orange1.1g013135m, orange1.1g015151m, orange1.1g020786m, orange1.1g033462m, orange1.1g034702m, orange1.1g034718m, orange1.1g040064m, orange1.1g043018m, orange1.1g044769m, orange1.1g046450m, orange1.1g048223m	Eucgr.B01692.1.p, Eucgr.B02114.1.p, Eucgr.B02115.1.p, Eucgr.B02117.1.p, Eucgr.G03188.1.p, Eucgr.G03189.1.p, Eucgr.G03190.1.p, Eucgr.G03191.1.p, Eucgr.H01508.1.p, Eucgr.H02835.1.p, Eucgr.H02836.1.p, Eucgr.H03874.1.p, Eucgr.H03876.1.p, Eucgr.H03877.1.p, Eucgr.H03878.1.p, Eucgr.H03879.1.p, Eucgr.H03880.1.p, Eucgr.H03881.1.p, Eucgr.J00314.1.p, Eucgr.J00314.2.p, Eucgr.J00314.3.p, Eucgr.J00315.1.p	MgTOL.D0154.1.p, MgTOL.D0155.1.p, MgTOL.D0156.1.p, MgTOL.G0173.1.p	gene05040-v1.0-hybrid.t1, gene05538-v1.0-hybrid.t1, gene06370-v2.0.a2-hybrid.t1, gene06873-v1.0-hybrid.t1, gene06925-v1.0-hybrid.t1, gene07491-v1.0-hybrid.t1, gene12729-v1.0-hybrid.t1, gene12729-v1.0-hybrid.t2, gene12729-v1.0-hybrid.t3, gene14258-v2.0.a2-hybrid.t1, gene14262-v2.0.a2-hybrid.t1, gene18770-v1.0-hybrid.t1, gene24920-v1.0-hybrid.t1, gene24922-v2.0.a2-hybrid.t1, gene24923-v2.0.a2-hybri…	Glyma.07G249300.1.p, Glyma.07G249900.1.p, Glyma.07G249900.2.p, Glyma.08G275900.1.p, Glyma.08G305200.1.p, Glyma.08G305300.1.p, Glyma.08G305900.1.p, Glyma.08G305900.2.p, Glyma.08G306000.1.p, Glyma.08G306100.1.p, Glyma.09G046000.1.p, Glyma.09G047000.1.p, Glyma.13G216700.1.p, Glyma.15G095800.1.p, Glyma.15G153300.1.p, Glyma.15G153400.1.p, Glyma.15G153500.1.p, Glyma.15G153600.1.p, Glyma.15G153600.2.p, …	Gorai.002G027100.1, Gorai.002G027200.1, Gorai.002G027300.1, Gorai.002G027400.1, Gorai.002G027500.1, Gorai.002G027600.1, Gorai.002G027700.1, Gorai.002G193000.1, Gorai.004G141300.1, Gorai.005G059000.1, Gorai.006G247000.1, Gorai.006G264200.1, Gorai.008G018700.1, Gorai.008G097700.1, Gorai.008G097700.2, Gorai.009G299500.1, Gorai.011G188500.1, Gorai.011G223500.1	XP_010241312.1, XP_010241313.1, XP_010241318.1, XP_010250784.1, XP_010250785.2, XP_010251876.1, XP_010251877.1, XP_010251879.1, XP_010251881.1, XP_010251882.1, XP_010251898.1, XP_010251899.1, XP_010256315.1, XP_010270366.1, XP_010270367.1, XP_010270369.1, XP_019052629.1, XP_019052630.1, XP_019052631.1, XP_019052632.1, XP_019052633.1, XP_019052634.1, XP_019052635.1, XP_019053214.1, XP_019056145.1,…	XP_009786180.1, XP_009786181.1, XP_009786182.1, XP_009786183.1, XP_009786184.1	XP_009614341.1, XP_009614342.1, XP_009614343.1, XP_009614345.1, XP_009614346.1, XP_033514849.1	XP_011000586.1, XP_011000616.1, XP_011002730.1, XP_011014038.1, XP_011014039.1, XP_011014040.1, XP_011014041.1, XP_011014042.1, XP_011014043.1, XP_011016063.1, XP_011016064.1, XP_011016065.1, XP_011016066.1, XP_011016067.1, XP_011016069.1, XP_011016303.1, XP_011020495.1, XP_011020496.1, XP_011020497.1, XP_011020970.1, XP_011028311.1, XP_011028312.1, XP_011028313.1, XP_011033588.1, XP_011034652.1,…	Phvul.003G102700.1.p, Phvul.003G103700.1.p, Phvul.003G103800.1.p, Phvul.003G103800.2.p, Phvul.006G024200.1.p, Phvul.006G024400.1.p, Phvul.006G024600.1.p, Phvul.006G024900.1.p, Phvul.006G025200.1.p, Phvul.006G032400.1.p, Phvul.006G032600.2.p, Phvul.008G113000.1.p, Phvul.009G246500.1.p, Phvul.009G246500.2.p, Phvul.009G246500.3.p, Phvul.009G246600.1.p, Phvul.009G246700.1.p		PGSC0003DMP400012968	XP_010545033.1, XP_010547250.2, XP_019056693.1	VaccDscaff1-augustus-gene-39.41-mRNA-1, VaccDscaff1-processed-gene-38.11-mRNA-1, VaccDscaff1-processed-gene-38.7-mRNA-1, VaccDscaff1-processed-gene-39.1-mRNA-1, VaccDscaff1-processed-gene-39.2-mRNA-1, VaccDscaff1-processed-gene-39.6-mRNA-1, VaccDscaff1-snap-gene-38.40-mRNA-1, VaccDscaff1-snap-gene-39.48-mRNA-1, VaccDscaff10-processed-gene-367.2-mRNA-1, VaccDscaff10-processed-gene-368.12-mRNA-1, V…	vmacro02490-RA, vmacro02492-RA, vmacro03489-RA, vmacro03490-RA, vmacro04883-RA, vmacro08113-RA, vmacro08114-RA, vmacro08115-RA, vmacro08117-RA, vmacro08118-RA, vmacro08120-RA, vmacro08121-RA, vmacro08122-RA, vmacro15246-RA, vmacro15247-RA, vmacro15248-RA, vmacro15427-RA, vmacro16667-RA	vmicro01362-RA, vmicro01363-RA, vmicro01960-RA, vmicro01961-RA, vmicro01962-RA, vmicro09685-RA, vmicro09686-RA, vmicro11164-RA, vmicro11165-RA, vmicro14834-RA, vmicro17910-RA, vmicro18307-RA, vmicro19147-RA, vmicro22350-RA, vmicro22351-RA, vmicro22864-RA, vmicro28117-RA, vmicro28122-RA	Vradi0414s00010, Vradi07g25450, Vradi10g00120, Vradi10g00150	VIT_204s0079g00125.1, VIT_205s0020g01630.1, VIT_205s0020g01640.1, VIT_205s0020g01643.1, VIT_207s0005g03840.1, VIT_207s0005g03850.1, VIT_207s0005g03860.1, VIT_207s0005g03870.1, VIT_207s0005g03880.1, VIT_207s0005g03890.1, VIT_207s0104g01485.1, VIT_207s0104g01490.1, VIT_207s0104g01495.1, VIT_207s0104g01500.1, VIT_207s0104g01505.1, VIT_207s0104g01530.1, VIT_207s0104g01550.1, VIT_207s0104g01560.1, VIT…
OG0000054	PSR88152, PSR88153, PSR88155, PSR91067, PSR91068	AT1G70830.1, AT1G70830.2, AT1G70830.3, AT1G70830.4, AT1G70830.5, AT1G70840.1, AT1G70850.1, AT1G70850.2, AT1G70850.3, AT1G70860.1, AT1G70860.2, AT1G70880.1, AT1G70890.1, AT5G28000.1, AT5G28010.1, AT5G28010.2	XP_013652210.1, XP_013653343.1, XP_013657487.1, XP_013657492.1, XP_013691005.1, XP_013691012.1, XP_013691094.1, XP_013691102.1, XP_013691110.1, XP_013701441.1, XP_013701444.1, XP_013701445.1, XP_013710153.1, XP_013730517.1, XP_013730523.1, XP_013730524.1, XP_013731426.1, XP_013738215.1, XP_013745582.1, XP_022552349.1, XP_022560112.1, XP_022560626.1, XP_022562625.1, XP_022567903.1	Bol012298, Bol012299, Bol012301, Bol012303, Bol016176, Bol016177, Bol016178, Bol016179, Bol016180, Bol016181, Bol016182, Bol016183, Bol017428, Bol034979, Bol034982, Bol034983, Bol034984, Bol034986, Bol035813	EL10Ac1g01591.1, EL10Ac1g01594.1, EL10Ac2g03197.1, EL10Ac2g04062.1, EL10Ac2g04063.1, EL10Ac3g05944.1, EL10Ac4g07948.1, EL10Ac4g07949.1, EL10Ac4g07950.1, EL10Ac4g07951.1, EL10Ac4g07952.1, EL10Ac4g07953.1, EL10Ac5g13015.1, EL10Ac6g13150.1, EL10Ac6g13151.1, EL10Ac6g13152.1, EL10Ac6g14664.1, EL10Ac7g16540.1, EL10Ac7g16541.1, EL10Ac8g18462.1, EL10Ac8g18463.1, EL10Ac8g18464.1, EL10Ac8g18469.1, EL10Ac8g…	Ca_15084, Ca_15740, Ca_15741, Ca_15742, Ca_15747	Cc00_g22120, Cc00_g22130, Cc00_g27590, Cc00_g32400, Cc03_g11020, Cc03_g11040, Cc11_g08340, Cc11_g08350, Cc11_g08360, Cc11_g08370	XP_010415772.1, XP_010415773.1, XP_010415774.1, XP_010415776.1, XP_010415777.1, XP_010415778.1, XP_010415779.1, XP_010415780.1, XP_010415781.1, XP_010415783.1, XP_010415784.1, XP_010415785.1, XP_010421666.1, XP_010427877.1, XP_010427878.1, XP_010427880.1, XP_010427881.1, XP_010427882.1, XP_010427883.1, XP_010427893.1, XP_010427894.1, XP_010427896.1, XP_010471086.1, XP_010471087.1, XP_010471089.1,…	orange1.1g030045m, orange1.1g031759m, orange1.1g031834m, orange1.1g033213m, orange1.1g034001m, orange1.1g039477m, orange1.1g041437m, orange1.1g048527m	Eucgr.B02924.1.p, Eucgr.B02925.1.p, Eucgr.B02925.2.p, Eucgr.B02928.1.p, Eucgr.G02169.1.p, Eucgr.G02171.1.p, Eucgr.G02178.3.p	MgTOL.D1307.1.p, MgTOL.E0435.1.p, MgTOL.J1168.1.p, MgTOL.K0487.1.p, MgTOL.K0488.1.p, MgTOL.K0489.1.p, MgTOL.K0490.1.p, MgTOL.K0491.1.p, MgTOL.K0493.1.p, MgTOL.K0494.1.p, MgTOL.K0495.1.p, MgTOL.K0496.1.p, MgTOL.K0497.1.p, MgTOL.K0498.1.p, MgTOL.L0322.1.p, MgTOL.L0323.1.p, MgTOL.L0324.1.p, MgTOL.L0325.1.p, MgTOL.L0326.1.p, MgTOL.L0327.1.p, MgTOL.L0328.1.p, MgTOL.L0329.1.p, MgTOL.L0330.1.p, MgTOL.L0…	gene04095-v1.0-hybrid.t1, gene04096-v1.0-hybrid.t1, gene04097-v1.0-hybrid.t1, gene04098-v2.0.a2-hybrid.t1, gene31919-v1.0-hybrid.t1	Glyma.02G192400.1.p, Glyma.07G165400.1.p, Glyma.07G219700.1.p, Glyma.08G230100.1.p, Glyma.08G230400.1.p, Glyma.08G230500.1.p, Glyma.09G102400.1.p, Glyma.09G118300.1.p, Glyma.10G084400.1.p, Glyma.13G030200.1.p, Glyma.15G217100.1.p, Glyma.15G218900.1.p, Glyma.15G274100.1.p, Glyma.15G274200.1.p, Glyma.15G274200.2.p, Glyma.15G274300.1.p, Glyma.16G079800.1.p, Glyma.20G017900.1.p	Gorai.001G024200.1, Gorai.002G177600.1, Gorai.002G177900.1, Gorai.002G178000.1, Gorai.005G156800.1, Gorai.005G160700.1, Gorai.005G160800.1, Gorai.005G160800.2, Gorai.005G160800.3, Gorai.005G190800.1, Gorai.005G191000.1, Gorai.005G191200.1, Gorai.005G191200.2, Gorai.012G135200.1, Gorai.N010300.1, Gorai.N010400.1	XP_010272876.1, XP_010272919.2, XP_019055165.1, XP_019055176.1	XP_009758199.1, XP_009759247.1, XP_009759779.1, XP_009761732.1, XP_009761954.1, XP_009767588.1, XP_009770200.1, XP_009773826.1, XP_009774601.1, XP_009777224.1, XP_009779849.1, XP_009779850.1, XP_009780262.1, XP_009781868.1, XP_009781869.1, XP_009783369.1, XP_009791304.1, XP_009791305.1, XP_009793464.1, XP_009798271.1, XP_009803723.1	XP_009589470.2, XP_009591453.1, XP_009592503.1, XP_009607912.1, XP_009609604.1, XP_009610076.1, XP_009612232.1, XP_009616724.1, XP_009616726.1, XP_009620151.1, XP_009626144.1, XP_018623925.1	XP_011038618.1, XP_011038619.1, XP_011038620.1, XP_011043108.1	Phvul.003G023600.1.p, Phvul.005G021601.1.p, Phvul.005G021700.1.p, Phvul.005G041000.1.p, Phvul.005G058600.1.p, Phvul.011G182500.2.p, Phvul.011G182600.1.p, Phvul.011G182700.1.p, Phvul.011G182800.1.p, Phvul.011G182900.1.p, Phvul.011G183000.1.p, Phvul.011G183100.1.p, Phvul.011G183300.1.p, Phvul.011G183400.1.p, Phvul.011G183500.1.p, Phvul.011G183600.2.p, Phvul.011G183700.1.p, Phvul.011G183766.1.p, Phv…	Solyc00g060810.3.1, Solyc00g322635.1.1, Solyc01g081130.3.1, Solyc03g044930.2.1, Solyc04g005700.3.1, Solyc04g007010.3.1, Solyc04g007115.1.1, Solyc04g007680.3.1, Solyc04g007750.3.1, Solyc04g007760.3.1, Solyc04g007763.1.1, Solyc04g007770.3.1, Solyc04g007780.3.1, Solyc04g007790.3.1, Solyc04g007795.1.1, Solyc04g007820.3.1, Solyc04g007825.1.1, Solyc04g007830.3.1, Solyc04g050950.3.1, Solyc05g046140.3.1,…	PGSC0003DMP400003236, PGSC0003DMP400004292, PGSC0003DMP400010629, PGSC0003DMP400013223, PGSC0003DMP400013224, PGSC0003DMP400013679, PGSC0003DMP400013680, PGSC0003DMP400013688, PGSC0003DMP400013690, PGSC0003DMP400014889, PGSC0003DMP400014890, PGSC0003DMP400014891, PGSC0003DMP400014892, PGSC0003DMP400014893, PGSC0003DMP400015449, PGSC0003DMP400015450, PGSC0003DMP400015477, PGSC0003DMP400017318, PGS…	XP_010533357.1, XP_010552705.1	VaccDscaff1338-augustus-gene-0.7-mRNA-1, VaccDscaff14-augustus-gene-121.23-mRNA-1, VaccDscaff14-augustus-gene-121.24-mRNA-1, VaccDscaff2-augustus-gene-96.21-mRNA-1, VaccDscaff21-augustus-gene-336.37-mRNA-1, VaccDscaff25-augustus-gene-87.25-mRNA-1, VaccDscaff25-processed-gene-140.12-mRNA-1, VaccDscaff25-snap-gene-139.17-mRNA-1, VaccDscaff25-snap-gene-87.34-mRNA-1, VaccDscaff26-augustus-gene-328.37…	vmacro00406-RA, vmacro00407-RA, vmacro10655-RA	vmicro10992-RA, vmicro12490-RA, vmicro20491-RA, vmicro21863-RA	Vradi0137s00030, Vradi0137s00100, Vradi0137s00110, Vradi0137s00120, Vradi0137s00130, Vradi0137s00140, Vradi0137s00150, Vradi0137s00160, Vradi0137s00270, Vradi0137s00280, Vradi02g09840, Vradi0371s00050, Vradi0428s00030, Vradi05g18220, Vradi11g10240	VIT_201s0011g05060.1, VIT_201s0011g05060.2, VIT_201s0011g05070.1, VIT_201s0011g05076.1, VIT_201s0011g05082.1, VIT_201s0011g05090.1, VIT_201s0011g05100.1, VIT_201s0011g05110.1, VIT_201s0011g05120.1, VIT_201s0011g05130.1, VIT_201s0011g05140.1, VIT_201s0011g05150.1, VIT_201s0011g05170.1, VIT_201s0011g05180.1, VIT_201s0011g05190.1
OG0000055	PSR87570, PSR89170, PSR98638, PSS03101, PSS04849, PSS05640, PSS06071, PSS11720, PSS13967, PSS16347, PSS18975, PSS24352, PSS26345, PSS28895, PSS29047, PSS30376	AT1G06390.1, AT1G06390.2, AT2G30980.1, AT3G05840.1, AT3G05840.2, AT3G61160.1, AT3G61160.2, AT4G00720.1, AT4G18710.1, AT4G18710.2, AT5G14640.1, AT5G14640.2, AT5G26751.1	NP_001303200.1, XP_013643543.1, XP_013643800.1, XP_013643968.1, XP_013643969.1, XP_013656030.1, XP_013660407.1, XP_013660836.1, XP_013677484.1, XP_013684319.1, XP_013684484.1, XP_013695989.1, XP_013695990.1, XP_013695991.1, XP_013695992.1, XP_013700431.1, XP_013702202.1, XP_013702388.1, XP_013712054.1, XP_013712244.1, XP_013714384.1, XP_013725449.1, XP_013725927.1, XP_013727944.1, XP_013728082.1,…	Bol009385, Bol010762, Bol011496, Bol022275, Bol024417, Bol029899, Bol032445, Bol033387, Bol034299	EL10Ac1g00512.1, EL10Ac4g09531.1, EL10Ac8g20576.1, EL10Ac9g20978.1, EL10As5g23589.1	Ca_00406, Ca_03542, Ca_03605, Ca_06268, Ca_06987, Ca_16385	Cc01_g21950, Cc02_g15390, Cc02_g35580, Cc02_g37390, Cc05_g08490, Cc07_g01990	XP_010413450.1, XP_010414192.1, XP_010420109.1, XP_010421531.1, XP_010421533.1, XP_010427333.1, XP_010432712.1, XP_010439822.1, XP_010449479.1, XP_010453592.1, XP_010455024.1, XP_010455025.1, XP_010456251.1, XP_010457765.1, XP_010464137.1, XP_010469040.1, XP_010469777.1, XP_010475366.1, XP_010486052.1, XP_010486058.1, XP_010492276.1, XP_010493927.1, XP_010493928.1, XP_010493929.1, XP_010496879.1,…	orange1.1g011138m, orange1.1g012233m, orange1.1g014156m, orange1.1g014166m, orange1.1g014174m, orange1.1g014175m, orange1.1g014750m, orange1.1g015298m, orange1.1g015615m, orange1.1g015632m, orange1.1g015645m, orange1.1g015662m, orange1.1g016085m, orange1.1g016115m, orange1.1g016950m, orange1.1g017139m, orange1.1g017147m, orange1.1g017223m, orange1.1g017270m, orange1.1g017341m, orange1.1g017452m, …	Eucgr.A01926.1.p, Eucgr.B01797.1.p, Eucgr.B01797.2.p, Eucgr.B01797.3.p, Eucgr.B01797.4.p, Eucgr.B01797.5.p, Eucgr.D02249.1.p, Eucgr.D02249.2.p, Eucgr.H01313.1.p, Eucgr.H01313.2.p, Eucgr.H01313.3.p, Eucgr.H01313.4.p, Eucgr.H01313.5.p, Eucgr.K01144.1.p, Eucgr.K01144.2.p, Eucgr.K01144.3.p, Eucgr.K03568.1.p	MgTOL.D0032.1.p, MgTOL.D0032.2.p, MgTOL.H1426.1.p, MgTOL.H2217.1.p, MgTOL.K1297.1.p, MgTOL.K1297.2.p, MgTOL.M1073.1.p, MgTOL.N0953.1.p, MgTOL.N1449.1.p	gene15782-v2.0.a2-hybrid.t1, gene15782-v2.0.a2-hybrid.t2, gene15782-v2.0.a2-hybrid.t3, gene24522-v1.0-hybrid.t1, gene24522-v1.0-hybrid.t2, gene24522-v1.0-hybrid.t3, gene24522-v1.0-hybrid.t4, gene29693-v1.0-hybrid.t1, gene37556-v2.0.a2-hybrid.t1, gene37556-v2.0.a2-hybrid.t2, gene37556-v2.0.a2-hybrid.t3, gene37556-v2.0.a2-hybrid.t4, gene38034-v2.0.a2-hybrid.t1, gene38034-v2.0.a2-hybrid.t2, gene3803…	Glyma.02G009200.1.p, Glyma.02G009200.2.p, Glyma.02G009200.3.p, Glyma.02G009200.4.p, Glyma.02G009200.5.p, Glyma.02G009200.6.p, Glyma.02G009200.7.p, Glyma.03G016500.1.p, Glyma.03G229200.1.p, Glyma.03G229200.2.p, Glyma.04G063600.1.p, Glyma.05G159400.1.p, Glyma.05G159400.2.p, Glyma.05G159400.3.p, Glyma.06G064800.1.p, Glyma.06G275800.1.p, Glyma.07G076700.1.p, Glyma.08G117200.1.p, Glyma.09G265500.1.p, …	Gorai.004G042400.1, Gorai.004G156700.1, Gorai.004G156700.2, Gorai.004G156700.4, Gorai.006G089300.1, Gorai.006G089300.2, Gorai.006G089300.3, Gorai.006G089400.1, Gorai.006G089400.2, Gorai.006G089400.3, Gorai.007G096100.1, Gorai.007G096100.2, Gorai.007G096100.3, Gorai.007G096100.4, Gorai.007G308500.1, Gorai.007G308500.2, Gorai.007G308500.3, Gorai.008G136600.1, Gorai.010G241600.1, Gorai.010G241600.2,…	XP_010246462.1, XP_010248490.1, XP_010248491.1, XP_010248492.1, XP_010251217.1, XP_010251218.1, XP_010251219.1, XP_010251221.1, XP_010255498.1, XP_010255500.1, XP_010270905.1, XP_010270906.1, XP_010270907.1, XP_010274430.1, XP_010276519.1, XP_010276520.1, XP_010278583.1	XP_009757512.1, XP_009757513.1, XP_009759533.1, XP_009770234.1, XP_009773710.1, XP_009775930.1, XP_009775931.1, XP_009781118.1, XP_009790920.1, XP_009801781.1	XP_009588662.1, XP_009593779.1, XP_009598967.1, XP_009602858.1, XP_009610982.1, XP_009617298.1, XP_009617299.1, XP_009617301.1, XP_009619543.1, XP_009629200.1, XP_009629201.1, XP_018622843.1, XP_033509289.1, XP_033510481.1	XP_010999759.1, XP_010999761.1, XP_010999762.1, XP_011003165.1, XP_011003166.1, XP_011023408.1, XP_011023409.1, XP_011023410.1, XP_011023844.1, XP_011023845.1, XP_011035087.1, XP_011039006.1, XP_011039008.1, XP_011039009.1, XP_011039010.1, XP_011039011.1, XP_011039408.1, XP_011039409.1, XP_011040636.1	Phvul.002G239600.1.p, Phvul.002G239600.2.p, Phvul.002G239600.3.p, Phvul.002G239600.4.p, Phvul.002G239600.5.p, Phvul.005G094100.1.p, Phvul.005G094100.2.p, Phvul.005G094100.3.p, Phvul.005G094100.4.p, Phvul.006G174500.1.p, Phvul.007G204000.1.p, Phvul.007G204000.2.p, Phvul.008G072800.1.p, Phvul.009G089900.1.p, Phvul.010G090200.1.p, Phvul.011G128000.1.p, Phvul.011G128000.2.p, Phvul.L001755.1.p	Solyc01g091620.3.1, Solyc01g101000.3.1, Solyc02g072300.3.1, Solyc02g086670.3.1, Solyc03g006070.3.1, Solyc05g051050.3.1, Solyc07g055200.3.1, Solyc12g062870.2.1	PGSC0003DMP400001029, PGSC0003DMP400004921, PGSC0003DMP400012378, PGSC0003DMP400012379, PGSC0003DMP400012380, PGSC0003DMP400035497, PGSC0003DMP400046461, PGSC0003DMP400046462, PGSC0003DMP400046463, PGSC0003DMP400048283, PGSC0003DMP400049461, PGSC0003DMP400049462, PGSC0003DMP400054674	XP_010518815.1, XP_010518816.1, XP_010522087.1, XP_010523040.1, XP_010523730.1, XP_010524830.1, XP_010529205.1, XP_010529206.1, XP_010538570.1, XP_010538571.1, XP_010540275.1, XP_010544691.1, XP_010546768.1, XP_010550142.1, XP_010556679.1, XP_010556680.1, XP_010556681.1, XP_010557131.1, XP_010557132.1, XP_019056234.1, XP_019059753.1	VaccDscaff1-snap-gene-326.44-mRNA-1, VaccDscaff10-snap-gene-107.31-mRNA-1, VaccDscaff11-augustus-gene-397.32-mRNA-1, VaccDscaff12-snap-gene-286.43-mRNA-1, VaccDscaff14-augustus-gene-288.33-mRNA-1, VaccDscaff15-augustus-gene-388.24-mRNA-1, VaccDscaff2-augustus-gene-334.31-mRNA-1, VaccDscaff22-augustus-gene-27.15-mRNA-1, VaccDscaff23-snap-gene-107.36-mRNA-1, VaccDscaff24-augustus-gene-1.24-mRNA-1, …	vmacro01595-RA, vmacro02376-RA, vmacro09205-RA, vmacro12384-RA, vmacro13329-RA, vmacro16052-RA, vmacro20964-RA	vmicro03725-RA, vmicro06001-RA, vmicro06888-RA, vmicro07844-RA, vmicro15102-RA, vmicro17900-RA, vmicro22932-RA	Vradi0023s00370, Vradi0122s00360, Vradi0161s00420, Vradi02g09620, Vradi04g04390, Vradi05g10430, Vradi08g11620, Vradi09g09930, Vradi10g09990	VIT_207s0005g02100.1, VIT_207s0005g02100.2, VIT_207s0005g02100.3, VIT_207s0005g02100.4, VIT_210s0003g01480.1, VIT_210s0003g01480.2, VIT_212s0028g01810.1, VIT_212s0028g01810.2, VIT_214s0060g00600.1, VIT_214s0060g00600.2, VIT_214s0060g00600.3, VIT_214s0060g00600.4, VIT_214s0060g00600.5, VIT_214s0066g01050.1, VIT_215s0048g02010.1, VIT_215s0048g02010.2, VIT_215s0048g02010.3
OG0000056	PSR84711, PSR87832, PSR88300, PSR88301, PSR91137, PSR91138, PSR96543, PSS13438, PSS30596, PSS33590, PSS35033	AT1G18390.1, AT1G18390.2, AT1G25390.1, AT1G25390.2, AT1G66880.1, AT1G66880.2, AT1G66880.3, AT1G67025.2, AT5G38210.1, AT5G38210.2, AT5G38210.3	XP_013641822.1, XP_013649175.1, XP_013662821.1, XP_013664606.1, XP_013664607.1, XP_013669521.1, XP_013672041.1, XP_013676350.2, XP_013701036.1, XP_013708894.1, XP_013718604.1, XP_013723351.1, XP_013723352.1, XP_013723353.1, XP_013729320.1, XP_013729321.1, XP_013729323.1, XP_013729324.1, XP_013729325.1, XP_013729326.1, XP_013729327.1, XP_013742985.1, XP_013743507.1, XP_022542974.1, XP_022542975.1,…	Bol006793, Bol009729, Bol030778, Bol030779, Bol040179, Bol043284	EL10Ac2g04545.1, EL10Ac3g06695.1, EL10Ac3g06905.1, EL10Ac3g06907.1, EL10Ac5g11476.1, EL10Ac5g11479.1, EL10Ac6g14320.1, EL10Ac6g14321.1, EL10Ac6g14330.1, EL10Ac9g21484.1, EL10Ac9g21486.1	Ca_05064, Ca_05520, Ca_05521, Ca_05522, Ca_05523, Ca_06019, Ca_13028	Cc04_g06930, Cc07_g08610, Cc11_g09730, Cc11_g09750	XP_010435722.1, XP_010440918.1, XP_010450953.1, XP_010459451.1, XP_010459452.1, XP_010460388.1, XP_010470561.1, XP_010470562.1, XP_010470563.1, XP_010470564.1, XP_010470565.1, XP_010470566.1, XP_010477015.1, XP_010477016.1, XP_010477934.1, XP_010498225.1, XP_010498226.1, XP_010499115.1, XP_010511591.1, XP_010511592.1, XP_010511593.1, XP_010511594.1, XP_019086823.1, XP_019089666.1, XP_019089667.1,…	orange1.1g013686m, orange1.1g017212m, orange1.1g017232m, orange1.1g024599m, orange1.1g046717m, orange1.1g047969m	Eucgr.B00737.1.p, Eucgr.B00747.1.p, Eucgr.B00747.2.p, Eucgr.B00755.1.p, Eucgr.B00785.1.p, Eucgr.B00794.1.p, Eucgr.B02822.1.p, Eucgr.B02822.2.p, Eucgr.B02823.1.p, Eucgr.B02824.1.p, Eucgr.B02829.1.p, Eucgr.B02837.1.p, Eucgr.B02841.1.p, Eucgr.B02843.1.p, Eucgr.B02985.1.p, Eucgr.B02988.1.p, Eucgr.F02517.1.p, Eucgr.F02517.2.p, Eucgr.G02243.1.p, Eucgr.G02246.1.p, Eucgr.G02248.1.p, Eucgr.G02277.1.p, Euc…	MgTOL.D1427.1.p, MgTOL.D1427.2.p, MgTOL.H0249.1.p, MgTOL.L0457.1.p, MgTOL.L0457.2.p, MgTOL.L0831.1.p, MgTOL.L0831.2.p, MgTOL.L0832.1.p	gene03685-v1.0-hybrid.t1, gene03686-v2.0.a2-hybrid.t1, gene03687-v1.0-hybrid.t1, gene03687-v1.0-hybrid.t2, gene25128-v2.0.a2-hybrid.t1, gene27520-v2.0.a2-hybrid.t1, gene27520-v2.0.a2-hybrid.t10, gene27520-v2.0.a2-hybrid.t2, gene27520-v2.0.a2-hybrid.t3, gene27520-v2.0.a2-hybrid.t4, gene27520-v2.0.a2-hybrid.t5, gene27520-v2.0.a2-hybrid.t6, gene27520-v2.0.a2-hybrid.t7, gene27520-v2.0.a2-hybrid.t8, g…	Glyma.02G088700.1.p, Glyma.07G095900.1.p, Glyma.08G094400.1.p, Glyma.08G094400.2.p, Glyma.08G094400.3.p, Glyma.09G116300.1.p, Glyma.09G116300.2.p, Glyma.09G116300.3.p, Glyma.09G181600.1.p, Glyma.09G182100.1.p, Glyma.10G271200.1.p, Glyma.10G271200.2.p, Glyma.10G271200.3.p, Glyma.10G271200.4.p, Glyma.10G271200.5.p, Glyma.10G271200.6.p, Glyma.10G271200.7.p, Glyma.10G271400.1.p, Glyma.18G294800.1.p, …	Gorai.005G193100.1, Gorai.006G059400.1, Gorai.006G194000.1, Gorai.007G183600.1, Gorai.007G183600.2, Gorai.008G056600.1, Gorai.011G132200.1, Gorai.011G132300.1	XP_010264788.1, XP_010279337.1, XP_010279338.1, XP_010279339.1, XP_010279340.1, XP_010279341.1	XP_009759501.1, XP_009759502.1, XP_009759503.1, XP_009759504.1, XP_009759505.1, XP_009759506.1, XP_009759507.1, XP_009759508.1, XP_009760973.1, XP_009760974.1, XP_009766481.1, XP_009767974.1, XP_009775395.1, XP_009775396.1, XP_009775397.1, XP_009775398.1, XP_009793145.1, XP_009793146.1, XP_009801718.1, XP_009801719.1, XP_009801720.1, XP_009802454.1, XP_009802455.1	XP_009589479.1, XP_009589485.1, XP_009600755.1, XP_009600756.1, XP_009600757.1, XP_009600758.1, XP_009600759.1, XP_009600760.1, XP_009600761.1, XP_009600764.1, XP_009600765.1, XP_009601565.1, XP_009601566.1, XP_009613901.1, XP_009622286.1, XP_009622952.1, XP_009622953.1, XP_009622954.1, XP_018626307.1, XP_018626308.1, XP_018626309.1, XP_033509079.1, XP_033512188.1, XP_033512189.1	XP_011007437.1, XP_011008306.1, XP_011008307.1, XP_011014378.1, XP_011021277.1, XP_011021278.1, XP_011035095.1, XP_011035096.1, XP_011035098.1, XP_011035099.1, XP_011038755.1, XP_011038756.1, XP_011038757.1, XP_011038758.1, XP_011038759.1, XP_011045828.1, XP_011045829.1, XP_011045830.1	Phvul.002G182500.1.p, Phvul.003G030000.2.p, Phvul.004G154800.1.p, Phvul.007G030700.1.p, Phvul.007G030800.1.p, Phvul.007G030900.1.p, Phvul.007G031000.1.p, Phvul.007G031100.1.p, Phvul.007G031100.2.p, Phvul.008G007900.1.p, Phvul.008G007900.2.p, Phvul.008G007900.3.p	Solyc02g086270.3.1, Solyc03g119240.3.1, Solyc04g007390.3.1, Solyc04g007400.3.1, Solyc05g008930.3.1, Solyc05g008940.3.1, Solyc05g008950.3.1, Solyc05g008960.3.1, Solyc05g008970.1.1, Solyc05g008980.2.1, Solyc05g008990.3.1, Solyc05g009000.3.1, Solyc05g009010.1.1, Solyc05g010530.3.1, Solyc12g036325.1.1	PGSC0003DMP400002294, PGSC0003DMP400002295, PGSC0003DMP400010166, PGSC0003DMP400010167, PGSC0003DMP400010168, PGSC0003DMP400010169, PGSC0003DMP400010612, PGSC0003DMP400010613, PGSC0003DMP400024757, PGSC0003DMP400027752, PGSC0003DMP400045799, PGSC0003DMP400045800, PGSC0003DMP400045801, PGSC0003DMP400053131, PGSC0003DMP400053132, PGSC0003DMP400053133, PGSC0003DMP400053134, PGSC0003DMP400053135, PGS…	XP_010528494.1, XP_010528495.1, XP_010528496.1, XP_010528497.1, XP_010528498.1, XP_010540002.1, XP_010540003.1, XP_010551255.2, XP_019059319.1	VaccDscaff14-processed-gene-259.0-mRNA-1, VaccDscaff1615-snap-gene-0.3-mRNA-1, VaccDscaff18-augustus-gene-292.22-mRNA-1, VaccDscaff19-snap-gene-136.42-mRNA-1, VaccDscaff19-snap-gene-137.37-mRNA-1, VaccDscaff19-snap-gene-140.43-mRNA-1, VaccDscaff19-snap-gene-140.50-mRNA-1, VaccDscaff2-augustus-gene-326.20-mRNA-1, VaccDscaff2-processed-gene-305.7-mRNA-1, VaccDscaff20-augustus-gene-135.31-mRNA-1, Va…	vmacro01395-RA, vmacro05532-RA, vmacro10585-RA, vmacro10587-RA, vmacro10589-RA, vmacro10592-RA, vmacro10595-RA, vmacro16438-RA, vmacro18067-RA	vmicro03010-RA, vmicro03270-RA, vmicro06420-RA, vmicro06423-RA, vmicro08450-RA, vmicro08453-RA, vmicro08455-RA, vmicro08457-RA, vmicro15852-RA, vmicro22278-RA, vmicro27798-RA, vmicro27799-RA	Vradi02g11160, Vradi04g11080, Vradi05g04930, Vradi07g08730, Vradi08g21070, Vradi08g21080, Vradi08g21090, Vradi08g21100, Vradi11g12690	VIT_201s0011g03950.1, VIT_201s0011g03960.1, VIT_201s0011g03980.1, VIT_214s0006g02600.1, VIT_214s0006g02600.2, VIT_214s0006g02600.3, VIT_214s0006g02600.4, VIT_214s0006g02600.5, VIT_214s0006g02600.6, VIT_217s0000g03340.1
OG0000057	PSR86198, PSR86415, PSR89800, PSR92866, PSR95040, PSR98630, PSR98822, PSS04841, PSS05015, PSS05649, PSS05868, PSS09513, PSS14033, PSS14186, PSS15989, PSS16341, PSS33758	AT1G07090.1, AT1G16910.1, AT1G78815.1, AT2G31160.1, AT2G42610.1, AT2G42610.2, AT3G04510.1, AT3G23290.2, AT5G28490.1, AT5G58500.1	XP_013640656.1, XP_013647282.1, XP_013647322.1, XP_013650125.1, XP_013650126.1, XP_013653070.1, XP_013655083.1, XP_013655084.1, XP_013659797.1, XP_013670003.1, XP_013677971.1, XP_013681544.1, XP_013683773.1, XP_013687376.1, XP_013687872.1, XP_013687873.1, XP_013688150.1, XP_013688151.1, XP_013688152.1, XP_013688153.1, XP_013693849.1, XP_013705542.1, XP_013713720.1, XP_013713939.1, XP_013716296.1,…	Bol008257, Bol015532, Bol016895, Bol021549, Bol028747, Bol032364, Bol037267, Bol038483, Bol041101	EL10Ac3g04996.1, EL10Ac4g08340.1, EL10Ac4g09001.1, EL10Ac7g15894.1, EL10Ac8g20596.1, EL10Ac9g20943.1, EL10As5g23486.1, EL10As5g23487.1	Ca_00393, Ca_02493, Ca_03786, Ca_05200, Ca_07744, Ca_08595, Ca_09004, Ca_12126, Ca_12234, Ca_12890, Ca_14312, Ca_19875, Ca_23707, Ca_23862	Cc01_g14680, Cc01_g18240, Cc02_g08880, Cc02_g15000, Cc03_g05620, Cc05_g08370, Cc05_g11130	XP_010414174.1, XP_010414310.1, XP_010415659.1, XP_010417489.1, XP_010421690.1, XP_010429720.1, XP_010443587.1, XP_010453783.1, XP_010455174.1, XP_010457872.1, XP_010463929.1, XP_010466654.1, XP_010469755.1, XP_010469892.1, XP_010475462.1, XP_010483448.1, XP_010485828.1, XP_010487116.1, XP_010488383.1, XP_010488385.1, XP_010494094.1, XP_010497623.1, XP_010506094.1, XP_010506095.1, XP_010508549.1,…	orange1.1g023835m, orange1.1g028022m, orange1.1g028699m, orange1.1g029090m, orange1.1g029917m, orange1.1g037966m, orange1.1g046561m, orange1.1g047785m	Eucgr.A01916.1.p, Eucgr.B02146.1.p, Eucgr.B02224.1.p, Eucgr.B02224.2.p, Eucgr.D00487.1.p, Eucgr.D01019.1.p, Eucgr.F01238.1.p, Eucgr.F01238.2.p, Eucgr.F03266.1.p, Eucgr.H00151.1.p, Eucgr.H03039.1.p, Eucgr.H04235.1.p, Eucgr.K01128.1.p	MgTOL.D0439.1.p, MgTOL.D0855.1.p, MgTOL.H1300.1.p, MgTOL.H1437.1.p, MgTOL.H2230.1.p, MgTOL.M0283.1.p, MgTOL.M0729.1.p, MgTOL.M1091.1.p, MgTOL.M1091.2.p, MgTOL.N0273.1.p	gene08106-v1.0-hybrid.t1, gene11476-v1.0-hybrid.t1, gene15672-v1.0-hybrid.t1, gene16657-v1.0-hybrid.t1, gene20154-v1.0-hybrid.t1, gene27257-v1.0-hybrid.t1, gene28212-v1.0-hybrid.t1, gene29665-v2.0.a2-hybrid.t1	Glyma.02G230200.1.p, Glyma.02G230200.2.p, Glyma.02G230200.3.p, Glyma.02G230200.4.p, Glyma.02G230200.5.p, Glyma.02G230200.6.p, Glyma.03G164000.1.p, Glyma.03G164000.2.p, Glyma.03G250900.1.p, Glyma.05G123400.1.p, Glyma.06G277400.1.p, Glyma.06G315400.1.p, Glyma.08G078500.1.p, Glyma.08G116100.1.p, Glyma.10G037600.1.p, Glyma.10G166100.1.p, Glyma.10G166100.2.p, Glyma.10G181200.1.p, Glyma.11G165700.1.p, …	Gorai.001G178100.1, Gorai.001G254200.1, Gorai.002G061000.1, Gorai.002G061000.2, Gorai.003G067700.1, Gorai.003G067700.2, Gorai.003G148800.1, Gorai.004G221200.1, Gorai.004G221200.2, Gorai.004G233900.2, Gorai.004G272000.1, Gorai.005G050400.1, Gorai.006G253300.1, Gorai.006G253300.2, Gorai.007G147000.1, Gorai.007G276300.1, Gorai.009G112600.1, Gorai.009G162300.1, Gorai.009G368000.1, Gorai.009G368000.2,…	XP_010246796.1, XP_010246797.1, XP_010257059.1, XP_010262338.1, XP_010262340.1, XP_010264562.1, XP_010277024.1, XP_010279129.1	XP_009762992.1, XP_009763597.1, XP_009768526.1, XP_009770169.1, XP_009770526.1, XP_009772674.1, XP_009773140.1, XP_009774704.1, XP_009780996.1, XP_009784769.1, XP_009786006.1, XP_009790219.1, XP_009790882.1, XP_009797641.1	XP_009587002.1, XP_009593391.1, XP_009593396.1, XP_009594800.1, XP_009598088.1, XP_009603577.1, XP_009605797.1, XP_009608555.1, XP_009611433.1, XP_009613005.1, XP_009615590.1, XP_009622401.1, XP_009626514.1, XP_009629990.1	XP_011003514.1, XP_011004043.1, XP_011008166.1, XP_011008167.1, XP_011008168.1, XP_011008170.1, XP_011008476.1, XP_011011486.1, XP_011013261.1, XP_011013567.1, XP_011015901.1, XP_011024904.1, XP_011028817.1, XP_011033736.1, XP_011033737.1, XP_011033738.1, XP_011036301.1, XP_011036302.1, XP_011038515.1, XP_011038516.1, XP_011040543.1, XP_011043717.1	Phvul.001G161400.1.p, Phvul.002G202200.1.p, Phvul.002G238600.1.p, Phvul.005G066200.1.p, Phvul.005G095100.1.p, Phvul.006G072500.1.p, Phvul.006G105500.1.p, Phvul.006G176100.1.p, Phvul.007G108200.1.p, Phvul.007G108200.2.p, Phvul.007G192200.1.p, Phvul.007G274100.1.p, Phvul.008G258200.1.p, Phvul.011G130300.1.p, Phvul.011G162700.1.p, Phvul.L001675.1.p, Phvul.L001675.2.p, Phvul.L001960.1.p	Solyc02g069510.1.1, Solyc02g076820.3.1, Solyc04g009980.3.1, Solyc05g055020.3.1, Solyc06g082210.1.1, Solyc06g083860.2.1, Solyc07g062470.3.1, Solyc09g025280.1.1, Solyc09g090180.1.1, Solyc10g007310.1.1, Solyc10g008000.1.1, Solyc12g014260.1.1	PGSC0003DMP400012596, PGSC0003DMP400018042, PGSC0003DMP400018223, PGSC0003DMP400018640, PGSC0003DMP400018641, PGSC0003DMP400018642, PGSC0003DMP400018643, PGSC0003DMP400020356, PGSC0003DMP400026982, PGSC0003DMP400029981, PGSC0003DMP400034805, PGSC0003DMP400034806, PGSC0003DMP400034807, PGSC0003DMP400034808, PGSC0003DMP400035507, PGSC0003DMP400036649, PGSC0003DMP400036924, PGSC0003DMP400040481, PGS…	XP_010521971.1, XP_010522152.1, XP_010523365.1, XP_010524062.1, XP_010524920.1, XP_010525031.1, XP_010525039.1, XP_010527402.1, XP_010531928.1, XP_010532649.1, XP_010540518.1, XP_010542671.1, XP_010549405.1, XP_010553628.1, XP_010553707.1, XP_010557118.1, XP_010557195.1, XP_010557196.1, XP_010557197.1, XP_010558743.1, XP_019059617.1	VaccDscaff1-processed-gene-117.16-mRNA-1, VaccDscaff1-processed-gene-118.1-mRNA-1, VaccDscaff1-processed-gene-118.8-mRNA-1, VaccDscaff10-processed-gene-285.7-mRNA-1, VaccDscaff10-processed-gene-286.6-mRNA-1, VaccDscaff10-processed-gene-287.1-mRNA-1, VaccDscaff10-processed-gene-287.9-mRNA-1, VaccDscaff11-augustus-gene-367.15-mRNA-1, VaccDscaff11-processed-gene-320.7-mRNA-1, VaccDscaff15-augustus-g…	vmacro02669-RA, vmacro02933-RA, vmacro10362-RA, vmacro11934-RA	vmicro06174-RA, vmicro11501-RA, vmicro16822-RA, vmicro17560-RA, vmicro22920-RA	Vradi0023s00400, Vradi0048s00480, Vradi0083s01200, Vradi0153s00540, Vradi02g10190, Vradi05g23040, Vradi08g00560, Vradi08g13540, Vradi08g14680, Vradi10g10140	VIT_205s0049g01170.1, VIT_206s0004g07090.1, VIT_207s0005g03530.1, VIT_210s0003g01280.1, VIT_212s0028g02160.1, VIT_214s0036g00540.1
OG0000058	PSR99870, PSR99871, PSR99872, PSS00149, PSS00150, PSS02805, PSS02830, PSS07864, PSS07865, PSS26567, PSS26568, PSS26569, PSS29221, PSS31815	AT1G22340.1, AT1G22360.1, AT1G22360.2, AT1G22370.1, AT1G22370.2, AT1G22380.1, AT1G22400.1, AT1G78270.1	XP_013650669.1, XP_013653381.1, XP_013653382.1, XP_013653383.1, XP_013653384.2, XP_013693715.1, XP_013693931.1, XP_013712901.1, XP_013722148.1, XP_013730494.2, XP_013731819.1, XP_013731824.1, XP_013731826.1, XP_013742511.1, XP_013748590.1, XP_013748591.1, XP_022546752.1, XP_022558056.1	Bol018968	EL10Ac1g01180.1, EL10Ac1g01181.1, EL10Ac1g01183.1, EL10Ac1g01184.1, EL10Ac1g01185.1, EL10Ac1g01191.1, EL10Ac6g15129.1, EL10Ac6g15130.1, EL10Ac9g21496.1, EL10Ac9g21501.1	Ca_00112, Ca_05261, Ca_07557, Ca_07558, Ca_10468, Ca_10469, Ca_10470, Ca_10471, Ca_10472, Ca_27128, Ca_27131, Ca_27148	Cc00_g31530, Cc01_g01120, Cc01_g01130, Cc02_g21300, Cc02_g21310, Cc02_g21350, Cc02_g21360, Cc07_g14880, Cc07_g14900, Cc07_g14930, Cc07_g14940, Cc07_g14950, Cc07_g14960, Cc10_g06890, Cc10_g06910, Cc10_g06940, Cc10_g06960, Cc10_g06970, Cc10_g06980, Cc10_g07000, Cc10_g07030, Cc10_g07040, Cc10_g11220, Cc11_g01640	XP_010459988.1, XP_010459992.1, XP_010459993.1, XP_010459994.1, XP_010477495.1, XP_010477496.1, XP_010477497.1, XP_010477498.2, XP_010477499.2, XP_010498706.1, XP_010498707.1, XP_010498708.1	orange1.1g010684m, orange1.1g010775m, orange1.1g010825m, orange1.1g012217m, orange1.1g012342m, orange1.1g022321m, orange1.1g022329m, orange1.1g022811m, orange1.1g037221m, orange1.1g047540m	Eucgr.B01109.1.p, Eucgr.E01562.1.p, Eucgr.E01564.1.p, Eucgr.E01567.1.p, Eucgr.F00337.1.p, Eucgr.F00338.1.p, Eucgr.F00339.1.p, Eucgr.F00340.1.p, Eucgr.F00340.2.p, Eucgr.F00342.1.p, Eucgr.F00343.1.p, Eucgr.F00346.1.p, Eucgr.F00348.1.p, Eucgr.F00350.1.p, Eucgr.F00351.1.p, Eucgr.F00353.1.p, Eucgr.G02215.1.p, Eucgr.G02215.2.p, Eucgr.G02216.1.p, Eucgr.G02216.2.p, Eucgr.G02217.1.p, Eucgr.G02220.1.p, Euc…	MgTOL.B0586.1.p, MgTOL.B0587.1.p, MgTOL.B0601.1.p, MgTOL.B0602.1.p, MgTOL.F0753.1.p, MgTOL.F0755.1.p, MgTOL.F0758.1.p, MgTOL.F0762.1.p, MgTOL.F0770.1.p, MgTOL.H2219.1.p, MgTOL.N1072.1.p, MgTOL.N1073.1.p	gene00622-v2.0.a2-hybrid.t1, gene11943-v2.0.a2-hybrid.t1, gene11944-v2.0.a2-hybrid.t1, gene11945-v2.0.a2-hybrid.t1, gene11947-v2.0.a2-hybrid.t1, gene21496-v2.0.a2-hybrid.t1, gene24308-v2.0.a2-hybrid.t1, gene24312-v2.0.a2-hybrid.t1, gene24313-v2.0.a2-hybrid.t1, gene24317-v2.0.a2-hybrid.t1, gene24318-v2.0.a2-hybrid.t1, gene24320-v2.0.a2-hybrid.t1, gene28033-v2.0.a2-hybrid.t1, gene28678-v2.0.a2-hybr…	Glyma.06G102300.1.p, Glyma.08G178200.1.p, Glyma.13G029500.1.p, Glyma.13G029900.1.p, Glyma.13G051800.1.p, Glyma.13G090300.1.p, Glyma.14G175000.1.p, Glyma.14G175000.2.p, Glyma.14G175100.1.p, Glyma.14G175400.1.p, Glyma.14G175800.1.p, Glyma.15G051300.1.p, Glyma.15G054300.1.p, Glyma.15G054400.1.p, Glyma.15G054500.1.p, Glyma.15G234700.1.p, Glyma.18G016100.1.p, Glyma.19G035800.1.p, Glyma.19G036100.1.p, …	Gorai.003G040100.1, Gorai.007G060200.1, Gorai.009G235700.1, Gorai.013G060400.1, Gorai.013G060500.1, Gorai.013G060700.1	XP_010248035.1, XP_010248072.2, XP_010267412.1, XP_010273031.1	XP_009775754.1, XP_009790488.1, XP_009791953.1	XP_009590778.1, XP_009592743.1, XP_009604519.1, XP_009612691.1, XP_009612740.1	XP_011003867.1, XP_011003868.1, XP_011004479.1, XP_011008538.1, XP_011008539.1, XP_011008540.1, XP_011008546.1, XP_011008547.1, XP_011009478.1, XP_011009479.1, XP_011009480.1, XP_011009481.1, XP_011009482.1, XP_011009483.1, XP_011010110.1, XP_011014733.1, XP_011014886.1, XP_011014887.1, XP_011014888.1, XP_011014889.1, XP_011016624.1, XP_011016634.1, XP_011023081.1, XP_011031048.1, XP_011031049.1,…	Phvul.004G042900.1.p, Phvul.004G043000.1.p, Phvul.004G043100.1.p, Phvul.004G043200.1.p, Phvul.004G043300.1.p, Phvul.004G043400.1.p, Phvul.004G043500.1.p, Phvul.004G043600.1.p, Phvul.006G017400.1.p, Phvul.006G017500.1.p, Phvul.006G017600.1.p, Phvul.006G205500.1.p, Phvul.006G205600.1.p, Phvul.006G205700.1.p, Phvul.008G174700.1.p, Phvul.008G175300.1.p, Phvul.008G175500.1.p, Phvul.008G175600.1.p, Phv…	Solyc01g105350.2.1, Solyc01g105360.3.1, Solyc03g078490.3.1, Solyc03g078500.3.1, Solyc04g074330.3.1, Solyc04g074340.3.1, Solyc04g074350.3.1, Solyc04g074360.2.1, Solyc04g074390.3.1, Solyc12g057060.2.1, Solyc12g057070.2.1, Solyc12g057080.2.1	PGSC0003DMP400015027, PGSC0003DMP400021343, PGSC0003DMP400022211, PGSC0003DMP400022273, PGSC0003DMP400022274, PGSC0003DMP400031056, PGSC0003DMP400031481, PGSC0003DMP400037741, PGSC0003DMP400037742, PGSC0003DMP400037746, PGSC0003DMP400037747, PGSC0003DMP400053654, PGSC0003DMP400053655, PGSC0003DMP400053656, PGSC0003DMP400053657, PGSC0003DMP400053658, PGSC0003DMP400053659, PGSC0003DMP400053688, PGS…	XP_010521179.1, XP_010534080.1, XP_010535401.1, XP_010535409.1	VaccDscaff12-augustus-gene-236.7-mRNA-1, VaccDscaff12-snap-gene-235.34-mRNA-1, VaccDscaff14-augustus-gene-180.25-mRNA-1, VaccDscaff14-augustus-gene-326.39-mRNA-1, VaccDscaff14-snap-gene-326.48-mRNA-1, VaccDscaff16-augustus-gene-325.44-mRNA-1, VaccDscaff16-snap-gene-325.47-mRNA-1, VaccDscaff18-augustus-gene-76.25-mRNA-1, VaccDscaff18-augustus-gene-76.26-mRNA-1, VaccDscaff18-augustus-gene-76.29-mRN…	vmacro00959-RA, vmacro00960-RA, vmacro00961-RA, vmacro00964-RA, vmacro00965-RA, vmacro00966-RA, vmacro00967-RA, vmacro00969-RA, vmacro00970-RA, vmacro00990-RA, vmacro01698-RA, vmacro01833-RA, vmacro01834-RA, vmacro01835-RA, vmacro01836-RA, vmacro04732-RA, vmacro04733-RA, vmacro04735-RA, vmacro04737-RA, vmacro04738-RA, vmacro18590-RA, vmacro18591-RA, vmacro18592-RA, vmacro21256-RA, vmacro21257-RA,…	vmicro01778-RA, vmicro01780-RA, vmicro04823-RA, vmicro12608-RA, vmicro13203-RA, vmicro16112-RA, vmicro16113-RA, vmicro16114-RA, vmicro20404-RA, vmicro20405-RA, vmicro20409-RA, vmicro20410-RA, vmicro20411-RA, vmicro20758-RA, vmicro20759-RA, vmicro20760-RA, vmicro20761-RA, vmicro25026-RA, vmicro25027-RA, vmicro25028-RA, vmicro25324-RA, vmicro25658-RA	Vradi0407s00010, Vradi0478s00010, Vradi06g08390, Vradi10g01740	VIT_200s0324g00050.1, VIT_200s0324g00060.1, VIT_200s0324g00070.1, VIT_200s0324g00100.1, VIT_200s1251g00010.1, VIT_203s0017g01040.1, VIT_203s0017g01130.1, VIT_203s0017g01140.1, VIT_203s0017g01360.1, VIT_218s0001g05910.1, VIT_218s0001g05950.1, VIT_218s0001g05990.1, VIT_218s0001g06060.1, VIT_218s0001g06080.1, VIT_218s0001g06090.1, VIT_218s0001g06120.1
OG0000059	PSR84793, PSR91650, PSR91651, PSR95048, PSR98504, PSR99519, PSS00224, PSS13640, PSS13641, PSS13642, PSS13643, PSS13644, PSS13645, PSS13646, PSS13647, PSS13648, PSS13649, PSS13650, PSS17164, PSS17755, PSS19366, PSS19367, PSS30149, PSS31209	AT1G24420.1, AT1G24420.2, AT1G24430.1, AT3G26040.1, AT3G30280.1, AT4G15390.1, AT4G15390.2, AT5G23970.1, AT5G47950.1	XP_013659175.1, XP_013659654.1, XP_013665756.1, XP_013672743.1, XP_013696090.1, XP_013710500.1, XP_013712767.1, XP_013712768.1, XP_013712769.1, XP_013724646.1, XP_013744267.1, XP_022547481.1	Bol032604, Bol036219, Bol045823	EL10Ac2g03503.1, EL10Ac3g06100.1, EL10Ac3g06441.1, EL10Ac3g06442.1, EL10Ac3g06443.1, EL10Ac6g13419.1, EL10Ac9g22764.1, EL10Ac9g22766.1, EL10As3g23373.1	Ca_00093, Ca_19503, Ca_24299	Cc02_g06310, Cc02_g29410, Cc02_g31430, Cc02_g31470, Cc03_g10200, Cc03_g10220, Cc04_g10200, Cc04_g10240, Cc08_g02370, Cc08_g07440, Cc10_g11110, Cc11_g16420	XP_010425699.1, XP_010425703.1, XP_010454683.1, XP_010466664.1, XP_010478021.2, XP_010493526.1, XP_010499177.1, XP_010502922.1, XP_010502923.1, XP_010502924.1, XP_010506970.1, XP_010506971.1, XP_010514234.1, XP_010514622.1, XP_010514628.1, XP_010514678.1, XP_019085456.1, XP_019085932.1, XP_019090922.1, XP_019091056.1, XP_019091453.1, XP_019094941.1, XP_019097249.1, XP_019099633.1, XP_019099634.1	orange1.1g012483m, orange1.1g012496m, orange1.1g012688m, orange1.1g013771m, orange1.1g013918m, orange1.1g015205m, orange1.1g015400m, orange1.1g023048m, orange1.1g035582m, orange1.1g036438m, orange1.1g036706m, orange1.1g037128m, orange1.1g037338m, orange1.1g037719m, orange1.1g037986m, orange1.1g038120m, orange1.1g039488m, orange1.1g040754m, orange1.1g041823m, orange1.1g042198m, orange1.1g042238m, …	Eucgr.B03219.1.p, Eucgr.B03220.1.p, Eucgr.B03221.1.p, Eucgr.B03222.1.p, Eucgr.B03223.1.p, Eucgr.B03224.1.p, Eucgr.B03225.1.p, Eucgr.B03226.1.p, Eucgr.B03227.1.p, Eucgr.B03452.1.p, Eucgr.C02371.1.p, Eucgr.C02374.1.p, Eucgr.C02375.1.p, Eucgr.C02376.1.p, Eucgr.C02380.1.p, Eucgr.C02381.1.p, Eucgr.C02383.1.p, Eucgr.C02397.1.p, Eucgr.C02399.1.p, Eucgr.C02403.1.p, Eucgr.C02407.1.p, Eucgr.C02410.1.p, Euc…	MgTOL.C0181.1.p, MgTOL.C0891.1.p, MgTOL.D1232.1.p, MgTOL.D1509.1.p, MgTOL.E0231.1.p, MgTOL.H2137.1.p, MgTOL.L0599.1.p, MgTOL.M0493.1.p, MgTOL.N1981.1.p, MgTOL.N1990.1.p, MgTOL.O0124.1.p, MgTOL.O0216.1.p, MgTOL.O0246.1.p, MgTOL.O0724.1.p	gene02309-v1.0-hybrid.t1, gene05007-v2.0.a2-hybrid.t1, gene06715-v1.0-hybrid.t1, gene06782-v1.0-hybrid.t1, gene06900-v1.0-hybrid.t1, gene06902-v2.0.a2-hybrid.t1, gene06903-v2.0.a2-hybrid.t1, gene06904-v1.0-hybrid.t1, gene06905-v1.0-hybrid.t1, gene06950-v2.0.a2-hybrid.t1, gene06952-v1.0-hybrid.t1, gene06953-v1.0-hybrid.t1, gene06954-v1.0-hybrid.t1, gene06955-v1.0-hybrid.t1, gene06956-v1.0-hybrid.t…	Glyma.01G168800.1.p, Glyma.03G028700.1.p, Glyma.05G144600.1.p, Glyma.07G000700.1.p, Glyma.07G067600.1.p, Glyma.08G101000.1.p, Glyma.10G061900.1.p, Glyma.11G074700.1.p, Glyma.15G049100.1.p, Glyma.16G033600.1.p	Gorai.002G117800.1, Gorai.002G117900.1, Gorai.004G187400.1, Gorai.005G172900.1, Gorai.005G173100.1, Gorai.005G229800.1, Gorai.007G301400.1, Gorai.007G301400.2, Gorai.008G162900.1, Gorai.009G188000.1, Gorai.011G203000.1, Gorai.012G174300.1		XP_009763180.1, XP_009769744.1, XP_009770800.1, XP_009773462.1, XP_009773787.1, XP_009775078.1, XP_009778572.1, XP_009780184.1, XP_009780187.1, XP_009780317.1, XP_009780612.1, XP_009790148.1, XP_009790301.1, XP_009794261.1, XP_009796810.1, XP_009796818.1	XP_009588476.1, XP_009602470.1, XP_009602833.1, XP_009606423.1, XP_009606783.2, XP_009609711.1, XP_009610633.1, XP_009612504.1, XP_033516133.1	XP_011001807.1, XP_011008627.1, XP_011013913.1, XP_011021361.1, XP_011029575.1, XP_011029622.1, XP_011031655.1, XP_011034885.1, XP_011037141.1, XP_011041291.1, XP_011041297.1, XP_011041557.1, XP_011041558.1, XP_011041559.1, XP_011041560.1, XP_011042322.1, XP_011042323.1	Phvul.002G177000.1.p, Phvul.006G211000.1.p, Phvul.010G014100.1.p, Phvul.010G014300.1.p, Phvul.010G020900.1.p, Phvul.010G102000.1.p	Solyc01g008300.2.1, Solyc04g082350.1.1, Solyc05g014330.1.1, Solyc06g051320.3.1	PGSC0003DMP400012715, PGSC0003DMP400028581, PGSC0003DMP400028614, PGSC0003DMP400030461, PGSC0003DMP400040641, PGSC0003DMP400041938, PGSC0003DMP400046825, PGSC0003DMP400046826	XP_010527675.1, XP_010528792.1, XP_010531415.1, XP_010550538.1, XP_010556026.1, XP_010556178.1, XP_019059212.1, XP_019059213.1, XP_019059214.1, XP_019059215.1, XP_019059216.1, XP_019059217.1, XP_019059218.1, XP_019059219.1, XP_019059220.1, XP_019059221.1, XP_019059222.1, XP_019059223.1, XP_019059224.1, XP_019059225.1, XP_019059226.1, XP_019059227.1, XP_019059228.1, XP_019059229.1, XP_019059230.1,…	VaccDscaff120-snap-gene-3.69-mRNA-1, VaccDscaff13-processed-gene-74.3-mRNA-1, VaccDscaff14-augustus-gene-208.30-mRNA-1, VaccDscaff17-augustus-gene-299.20-mRNA-1, VaccDscaff17-processed-gene-297.11-mRNA-1, VaccDscaff17-processed-gene-298.0-mRNA-1, VaccDscaff17-processed-gene-299.10-mRNA-1, VaccDscaff17-processed-gene-299.2-mRNA-1, VaccDscaff17-processed-gene-299.5-mRNA-1, VaccDscaff17-snap-gene-29…	vmacro01095-RA, vmacro13374-RA, vmacro16137-RA, vmacro16143-RA, vmacro16144-RA, vmacro16145-RA, vmacro19230-RA, vmacro19231-RA, vmacro19232-RA, vmacro19233-RA, vmacro19235-RA	vmicro05771-RA, vmicro12538-RA, vmicro12539-RA, vmicro13267-RA, vmicro16544-RA, vmicro16545-RA, vmicro17226-RA, vmicro22202-RA, vmicro22203-RA, vmicro22404-RA, vmicro29169-RA, vmicro30017-RA	Vradi01g12170, Vradi0421s00130, Vradi07g08290, Vradi09g04260, Vradi09g08150	VIT_201s0010g02300.1, VIT_201s0010g02320.1, VIT_201s0010g02330.1, VIT_201s0010g02333.1, VIT_201s0010g02345.1, VIT_218s0001g00450.1
OG0000060	PSR95631, PSR96303, PSR98435, PSS01581, PSS03910, PSS04487, PSS04714, PSS15910, PSS16259, PSS23717, PSS23718, PSS26257, PSS26930, PSS32966	AT1G55060.1, AT1G65350.1, AT2G36170.1, AT3G52590.1, AT4G02890.1, AT4G02890.2, AT4G02890.3, AT4G02890.4, AT4G05050.1, AT4G05050.2, AT4G05050.3, AT4G05320.1, AT4G05320.2, AT4G05320.3, AT4G05320.4, AT4G05320.5, AT4G05320.6, AT4G05320.8, AT5G03240.1, AT5G03240.2, AT5G03240.3, AT5G20620.1, AT5G20620.2, AT5G37640.1	NP_001302803.1, XP_013640589.1, XP_013642089.1, XP_013643289.1, XP_013644443.1, XP_013653335.1, XP_013656199.1, XP_013656223.1, XP_013661971.1, XP_013663132.1, XP_013663268.1, XP_013664579.1, XP_013668328.1, XP_013683587.1, XP_013686654.1, XP_013687374.1, XP_013687546.2, XP_013687804.1, XP_013692353.1, XP_013695282.1, XP_013705917.1, XP_013705918.2, XP_013732432.1, XP_013740857.1, XP_013740868.1,…	Bol009114, Bol010065, Bol011711, Bol011751, Bol025057, Bol030585, Bol030923, Bol032931, Bol039757, Bol039819	EL10Ac1g00298.1, EL10Ac2g03162.1, EL10Ac2g04556.1, EL10Ac2g04774.1, EL10Ac3g05209.1, EL10Ac3g05210.1, EL10Ac4g07954.1, EL10Ac4g09641.1, EL10Ac7g16528.1, EL10Ac7g16889.1, EL10Ac7g16893.1, EL10Ac8g18643.1	Ca_00815, Ca_04025, Ca_04636, Ca_06333	Cc00_g02570, Cc00_g11380, Cc00_g17750, Cc00_g22950, Cc00_g26140, Cc00_g27580, Cc01_g05430, Cc02_g16140, Cc02_g31520, Cc02_g31540, Cc02_g31570, Cc02_g31600, Cc02_g39790, Cc03_g05760, Cc03_g11480, Cc03_g13560, Cc05_g13290, Cc08_g05690, Cc08_g05710, Cc08_g16760, Cc09_g08140	XP_010419864.1, XP_010420904.1, XP_010421267.1, XP_010422419.1, XP_010423137.1, XP_010423744.1, XP_010426881.1, XP_010431529.1, XP_010437606.1, XP_010437607.1, XP_010447068.1, XP_010451655.1, XP_010452435.1, XP_010453358.1, XP_010454368.1, XP_010454744.1, XP_010455857.1, XP_010490793.1, XP_010491428.1, XP_010492041.1, XP_010493166.1, XP_010493589.1, XP_010504006.1, XP_010509505.1, XP_010515730.1,…	orange1.1g009480m, orange1.1g009518m, orange1.1g012713m, orange1.1g012714m, orange1.1g012736m, orange1.1g012749m, orange1.1g012759m, orange1.1g016849m, orange1.1g023198m, orange1.1g026932m, orange1.1g026933m, orange1.1g026940m, orange1.1g026957m, orange1.1g026973m, orange1.1g032678m, orange1.1g032679m, orange1.1g033048m, orange1.1g033059m, orange1.1g033570m, orange1.1g036691m, orange1.1g046387m, …	Eucgr.A01161.1.p, Eucgr.A01163.1.p, Eucgr.A01424.1.p, Eucgr.E03706.1.p, Eucgr.H00892.1.p, Eucgr.K00415.1.p, Eucgr.K02023.1.p, Eucgr.K02560.1.p	MgTOL.B1903.1.p, MgTOL.E1238.2.p, MgTOL.F0190.1.p, MgTOL.F1059.1.p, MgTOL.H1879.1.p, MgTOL.H1879.2.p, MgTOL.H1880.1.p, MgTOL.J0427.1.p, MgTOL.J0501.1.p, MgTOL.J0675.1.p, MgTOL.J0675.2.p, MgTOL.J0676.1.p, MgTOL.L1489.1.p, MgTOL.L1644.1.p, MgTOL.L1644.2.p, MgTOL.M1337.1.p, MgTOL.M1338.1.p, MgTOL.M1903.1.p, MgTOL.M1903.2.p, MgTOL.M1903.3.p, MgTOL.M1903.4.p, MgTOL.M1903.5.p, MgTOL.O0923.1.p	gene03175-v2.0.a2-hybrid.t1, gene03175-v2.0.a2-hybrid.t2, gene03175-v2.0.a2-hybrid.t3, gene03184-v1.0-hybrid.t1, gene03306-v1.0-hybrid.t1, gene09656-v1.0-hybrid.t1, gene09659-v2.0.a2-hybrid.t1, gene11503-v2.0.a2-hybrid.t1, gene11504-v2.0.a2-hybrid.t1, gene12767-v2.0.a2-hybrid.t1, gene13114-v2.0.a2-hybrid.t1, gene13913-v1.0-hybrid.t1, gene15662-v2.0.a2-hybrid.t1, gene19551-v2.0.a2-hybrid.t1, gene1…	Glyma.03G197600.1.p, Glyma.04G231500.1.p, Glyma.06G133600.1.p, Glyma.06G133600.2.p, Glyma.07G199900.1.p, Glyma.07G199900.2.p, Glyma.07G199900.3.p, Glyma.10G051100.1.p, Glyma.10G251900.1.p, Glyma.10G251900.2.p, Glyma.10G251900.3.p, Glyma.10G251900.4.p, Glyma.13G117700.1.p, Glyma.13G117700.2.p, Glyma.13G117900.1.p, Glyma.13G117900.2.p, Glyma.13G138600.1.p, Glyma.13G176100.1.p, Glyma.13G176400.1.p, …	Gorai.002G083000.1, Gorai.002G083000.2, Gorai.002G083000.3, Gorai.002G083100.1, Gorai.002G083100.2, Gorai.002G147600.1, Gorai.006G153300.1, Gorai.006G153300.2, Gorai.006G153600.1, Gorai.006G167800.1, Gorai.007G016700.1, Gorai.007G368200.1, Gorai.007G368200.2, Gorai.007G368200.3, Gorai.008G136200.1, Gorai.008G266000.1, Gorai.009G418900.1, Gorai.009G418900.2, Gorai.009G418900.3, Gorai.009G418900.4,…	XP_010240921.1, XP_010245724.1, XP_010256344.1, XP_010258950.1, XP_010262389.1, XP_010264971.1, XP_010267760.1, XP_010270791.1, XP_010271616.2, XP_010275235.1, XP_010275241.1	XP_009763135.1, XP_009781027.1, XP_009782560.1, XP_009783162.1, XP_009784905.1, XP_009784906.1, XP_009784908.1, XP_009785771.1, XP_009792248.1, XP_009792849.1, XP_009793738.1, XP_009796884.1, XP_009803293.1, XP_009803294.1, XP_009803295.1	XP_009591312.1, XP_009591639.1, XP_009594377.1, XP_009596689.1, XP_009601703.1, XP_009601704.1, XP_009605659.1, XP_009609090.1, XP_009611794.1, XP_009611807.1, XP_009618235.1, XP_009618236.1, XP_009618237.1, XP_009618238.1, XP_009620669.1, XP_009625575.1, XP_009631115.1, XP_009631616.1, XP_018622114.1, XP_018623673.1, XP_018627620.1, XP_033512233.1, XP_033515663.1	XP_011003162.1, XP_011004705.1, XP_011006160.1, XP_011007895.1, XP_011010177.1, XP_011026350.1, XP_011030849.1, XP_011032782.1, XP_011035144.1, XP_011037020.1, XP_011038259.1, XP_011038263.1, XP_011043720.1, XP_011044710.1, XP_011048300.1, XP_011048569.1	Phvul.001G191700.1.p, Phvul.002G048800.1.p, Phvul.003G123400.1.p, Phvul.003G123500.2.p, Phvul.003G123566.1.p, Phvul.003G123566.2.p, Phvul.003G123632.1.p, Phvul.003G123900.1.p, Phvul.005G060100.2.p, Phvul.007G052600.1.p, Phvul.009G049400.1.p	Solyc01g096290.3.1, Solyc03g082570.3.1, Solyc06g053210.3.1, Solyc07g064130.2.1, Solyc08g008590.3.1, Solyc08g083120.3.1, Solyc10g006480.2.1, Solyc10g086125.1.1, Solyc11g005640.2.1, Solyc11g005650.1.1, Solyc11g005670.2.1	PGSC0003DMP400000278, PGSC0003DMP400007097, PGSC0003DMP400007098, PGSC0003DMP400008150, PGSC0003DMP400008151, PGSC0003DMP400009646, PGSC0003DMP400010392, PGSC0003DMP400010393, PGSC0003DMP400018528, PGSC0003DMP400018529, PGSC0003DMP400021650, PGSC0003DMP400025426, PGSC0003DMP400025427, PGSC0003DMP400025428, PGSC0003DMP400025434, PGSC0003DMP400032298, PGSC0003DMP400037511, PGSC0003DMP400060824	XP_010527444.1, XP_010532665.1, XP_010537590.1, XP_010537592.1, XP_010537979.1, XP_010538672.1, XP_010543797.1, XP_010553005.1, XP_010553389.1, XP_010558020.1, XP_010558157.1	VaccDscaff15-snap-gene-330.50-mRNA-1			Vradi0167s00180, Vradi03g04750, Vradi10g00700	VIT_208s0007g03030.1, VIT_214s0036g00930.1, VIT_214s0036g00990.1, VIT_214s0036g01020.1, VIT_215s0048g02890.1, VIT_216s0098g01190.1, VIT_216s0098g01190.2, VIT_216s0098g01190.3, VIT_219s0177g00040.1, VIT_219s0177g00040.2, VIT_219s0177g00070.1, VIT_219s0177g00070.2, VIT_219s0177g00070.3, VIT_219s0177g00070.4, VIT_219s0177g00070.5
OG0000061	PSS36498, PSS36499	AT1G19640.1, AT2G14060.1, AT2G14060.2, AT3G11480.1, AT3G21950.1, AT3G21950.2, AT4G36470.1, AT5G04370.1, AT5G04370.2, AT5G04370.3, AT5G04380.1, AT5G04380.2, AT5G04380.3, AT5G38020.1, AT5G38020.2, AT5G66430.1	XP_013639874.1, XP_013639943.1, XP_013640148.2, XP_013641412.1, XP_013646707.1, XP_013646929.1, XP_013648178.1, XP_013650788.2, XP_013651670.1, XP_013654219.1, XP_013654220.1, XP_013657941.2, XP_013659108.1, XP_013662033.1, XP_013666151.1, XP_013668422.1, XP_013668423.1, XP_013668424.1, XP_013668425.1, XP_013680055.1, XP_013681454.1, XP_013693560.1, XP_013694104.1, XP_013707155.1, XP_013712603.1,…	Bol009209, Bol010926, Bol018661, Bol021125, Bol023578, Bol026877, Bol028996, Bol032436	EL10Ac3g04967.1, EL10Ac3g04968.1, EL10Ac3g07405.1, EL10Ac3g07406.1, EL10Ac3g07407.1, EL10Ac3g07408.1, EL10Ac5g10803.1, EL10Ac6g13404.1, EL10Ac9g20835.1, EL10Ac9g21700.1, EL10As8g23911.1	Ca_04771, Ca_08292, Ca_08293, Ca_10784, Ca_16075, Ca_16077, Ca_18535, Ca_23027	Cc00_g14730, Cc00_g24720, Cc00_g27020, Cc00_g34710, Cc01_g00720, Cc02_g09350, Cc03_g07330, Cc03_g07340, Cc05_g05440, Cc06_g23830, Cc07_g09900, Cc09_g06950, Cc09_g06960, Cc09_g06970, Cc10_g02560	XP_010423587.1, XP_010431112.1, XP_010432172.1, XP_010437343.1, XP_010437345.1, XP_010439299.1, XP_010444798.1, XP_010444799.1, XP_010446786.1, XP_010446787.2, XP_010446788.1, XP_010452332.1, XP_010452333.1, XP_010464857.1, XP_010464859.1, XP_010465504.1, XP_010465513.1, XP_010466351.1, XP_010469767.1, XP_010477183.1, XP_010482055.1, XP_010484645.1, XP_010484646.1, XP_010484647.1, XP_010486810.1,…	orange1.1g017514m, orange1.1g017747m, orange1.1g018139m, orange1.1g018892m, orange1.1g024331m, orange1.1g036835m, orange1.1g036911m, orange1.1g042009m, orange1.1g043411m, orange1.1g047472m	Eucgr.G01625.1.p, Eucgr.G01628.1.p, Eucgr.G01632.1.p, Eucgr.G01634.1.p, Eucgr.G01635.1.p, Eucgr.H03323.1.p, Eucgr.H03324.1.p, Eucgr.H03325.1.p, Eucgr.H03327.1.p, Eucgr.H03330.1.p, Eucgr.H03333.1.p, Eucgr.H03334.1.p, Eucgr.H03336.1.p, Eucgr.H03338.1.p, Eucgr.H03340.1.p, Eucgr.H03342.1.p, Eucgr.H03342.2.p, Eucgr.H03343.1.p, Eucgr.H03343.2.p, Eucgr.H03343.3.p, Eucgr.H03343.4.p, Eucgr.H03343.5.p, Euc…	MgTOL.B1450.1.p, MgTOL.B1451.1.p, MgTOL.B1452.1.p, MgTOL.B1453.1.p, MgTOL.C0682.1.p, MgTOL.D1394.1.p, MgTOL.D1409.1.p, MgTOL.H2224.1.p, MgTOL.L0014.1.p, MgTOL.N1670.1.p, MgTOL.N1671.1.p, MgTOL.N1671.2.p, MgTOL.N1672.1.p, MgTOL.N1674.1.p	gene04079-v2.0.a2-hybrid.t1, gene04119-v1.0-hybrid.t1, gene14971-v1.0-hybrid.t1, gene25193-v2.0.a2-hybrid.t1, gene25193-v2.0.a2-hybrid.t2, gene30670-v2.0.a2-hybrid.t1, gene35663-v2.0.a2-hybrid.t1, gene36021-v2.0.a2-hybrid.t1, gene36022-v2.0.a2-hybrid.t1, gene36900-v2.0.a2-hybrid.t1, gene36900-v2.0.a2-hybrid.t2	Glyma.01G063100.1.p, Glyma.01G171600.1.p, Glyma.02G053900.1.p, Glyma.02G053900.2.p, Glyma.02G054200.1.p, Glyma.02G054200.2.p, Glyma.02G121000.1.p, Glyma.03G042300.1.p, Glyma.04G010900.1.p, Glyma.04G108800.1.p, Glyma.09G253800.1.p, Glyma.09G253900.1.p, Glyma.09G253900.2.p, Glyma.09G253900.3.p, Glyma.09G253900.4.p, Glyma.09G254000.1.p, Glyma.09G254100.1.p, Glyma.09G254200.1.p, Glyma.09G254200.2.p, …	Gorai.005G245200.1, Gorai.008G065900.1, Gorai.008G066100.1, Gorai.008G066300.1, Gorai.009G200100.1, Gorai.010G008500.1, Gorai.011G100800.1, Gorai.011G100800.2, Gorai.013G248500.1, Gorai.013G248600.1	XP_010246471.1, XP_010254766.1, XP_010254767.1, XP_010254768.1, XP_010255185.1, XP_010255758.1, XP_010263596.1, XP_010263597.1, XP_010263598.1, XP_010266334.1, XP_010278141.1, XP_010278173.1, XP_019054058.1, XP_019055823.1	XP_009759752.1, XP_009765515.1, XP_009775541.1, XP_009776420.1, XP_009776652.1, XP_009780567.1, XP_009782870.1, XP_009783512.1, XP_009784531.1, XP_009790768.1, XP_009800035.1, XP_009800641.1, XP_009800642.1, XP_009800984.1, XP_009801212.1	XP_009594558.1, XP_009596411.1, XP_009596413.1, XP_009601458.1, XP_009602143.1, XP_009621240.1, XP_009622270.1, XP_009630840.1, XP_009630841.1	XP_011011128.1, XP_011025842.1, XP_011025843.1, XP_011032528.1, XP_011036357.1, XP_011048790.1	Phvul.001G012300.1.p, Phvul.003G039900.1.p, Phvul.003G255801.1.p, Phvul.003G255900.1.p, Phvul.003G256000.1.p, Phvul.003G256100.1.p, Phvul.003G256300.1.p, Phvul.008G057600.1.p, Phvul.008G057700.1.p, Phvul.008G057700.2.p, Phvul.008G057800.1.p, Phvul.009G022200.1.p, Phvul.009G022200.2.p, Phvul.010G062100.1.p, Phvul.010G062100.2.p, Phvul.010G062100.3.p, Phvul.010G062100.4.p, Phvul.011G176100.1.p, Phv…	Solyc00g032947.1.1, Solyc01g080970.3.1, Solyc01g080990.3.1, Solyc01g081340.3.1, Solyc02g084950.3.1, Solyc04g055260.3.1, Solyc04g080660.3.1, Solyc09g091530.2.1, Solyc09g091540.1.1, Solyc09g091550.3.1, Solyc10g061840.2.1	PGSC0003DMP400003250, PGSC0003DMP400003260, PGSC0003DMP400006448, PGSC0003DMP400006449, PGSC0003DMP400006681, PGSC0003DMP400033205, PGSC0003DMP400051591, PGSC0003DMP400051592, PGSC0003DMP400051593, PGSC0003DMP400051594	XP_010531051.1, XP_010533439.1, XP_010536341.1, XP_010545932.1, XP_010547455.1, XP_010547459.1, XP_010547460.1, XP_010547461.1, XP_010548821.1, XP_019058829.1	VaccDscaff12-processed-gene-64.1-mRNA-1, VaccDscaff13-augustus-gene-170.14-mRNA-1, VaccDscaff13-augustus-gene-172.21-mRNA-1, VaccDscaff13-processed-gene-169.7-mRNA-1, VaccDscaff13-snap-gene-341.31-mRNA-1, VaccDscaff17-augustus-gene-26.12-mRNA-1, VaccDscaff30-augustus-gene-58.30-mRNA-1, VaccDscaff30-snap-gene-58.32-mRNA-1, VaccDscaff32-augustus-gene-22.20-mRNA-1, VaccDscaff32-augustus-gene-22.21-m…	vmacro08920-RA, vmacro17807-RA, vmacro17808-RA, vmacro17809-RA, vmacro21673-RA	vmicro07317-RA, vmicro07318-RA, vmicro10526-RA, vmicro10527-RA, vmicro10528-RA, vmicro13776-RA, vmicro14788-RA, vmicro14789-RA	Vradi0228s00090, Vradi04g07450, Vradi05g23570, Vradi09g08370, Vradi09g08390, Vradi09g08560, Vradi09g08570	VIT_203s0038g04530.1, VIT_203s0038g04540.1, VIT_204s0023g02170.1, VIT_204s0023g02170.2, VIT_204s0023g02175.1, VIT_204s0023g02200.1, VIT_204s0023g02200.2, VIT_204s0023g02200.3, VIT_204s0023g02200.4, VIT_204s0023g02210.1, VIT_204s0023g02210.2, VIT_204s0023g02220.1, VIT_204s0023g02230.1, VIT_204s0023g02240.1, VIT_204s0023g02260.1, VIT_204s0023g02280.1, VIT_204s0023g02290.1, VIT_204s0023g02290.2, VIT…
OG0000062		ATMG00750.1	XP_013641957.1, XP_013660823.1, XP_013665254.1, XP_013669377.1, XP_013669647.2, XP_013673940.1, XP_013674455.1, XP_013688873.1, XP_013688892.1, XP_013688991.1, XP_013689090.1, XP_013689805.1, XP_013689963.1, XP_013699880.1, XP_013699950.1, XP_013703347.1, XP_013704237.2, XP_013704427.1, XP_013708975.1, XP_013718150.1, XP_013719893.1, XP_013725618.1, XP_013745801.1, XP_013745874.1, XP_013746095.1,…	Bol004585, Bol005742, Bol007064, Bol007116, Bol009415, Bol009432, Bol009633, Bol009639, Bol010456, Bol011737, Bol012239, Bol012748, Bol014194, Bol015591, Bol016461, Bol016754, Bol017186, Bol018067, Bol018112, Bol018746, Bol018816, Bol020036, Bol022917, Bol022933, Bol023179, Bol023793, Bol023802, Bol026423, Bol026584, Bol026738, Bol028292, Bol029916, Bol030311, Bol030922, Bol031429, Bol031433, Bol…	EL10Ac1g01614.1			XP_010412429.1, XP_010418861.1, XP_010419011.1, XP_010419074.1, XP_010424414.1, XP_010436661.1, XP_010445696.2, XP_010451735.1, XP_010451852.2, XP_010463155.1, XP_010463411.1, XP_010468547.1, XP_010468617.1, XP_010470900.1, XP_010473115.1, XP_010473939.1, XP_010474092.1, XP_010480850.1, XP_010484908.1, XP_010490378.1, XP_010496446.1, XP_010496850.1, XP_010496997.1, XP_010501846.1, XP_010501857.1,…				gene06130-v2.0.a2-hybrid.t1, gene16836-v1.0-hybrid.t1, gene24768-v1.0-hybrid.t1, gene35780-v2.0.a2-hybrid.t1, gene37437-v2.0.a2-hybrid.t1, gene38113-v2.0.a2-hybrid.t1			XP_010246159.1, XP_010246646.1, XP_010246968.1, XP_010248133.1, XP_010252450.1, XP_010265957.1, XP_010277642.1, XP_019051768.1, XP_019051852.1, XP_019052031.1, XP_019052092.1, XP_019052105.1, XP_019052170.1, XP_019052176.1, XP_019054205.1, XP_019054947.1, XP_019055448.1, XP_019055515.1	XP_009757226.1, XP_009758085.1, XP_009759208.1, XP_009760768.1, XP_009761223.1, XP_009761284.1, XP_009762573.1, XP_009763076.1, XP_009763529.1, XP_009763665.1, XP_009763887.1, XP_009765058.1, XP_009765925.1, XP_009766710.1, XP_009767260.1, XP_009768324.1, XP_009768428.1, XP_009768579.1, XP_009768696.1, XP_009769007.1, XP_009769141.1, XP_009769305.1, XP_009769810.1, XP_009770135.1, XP_009770411.1,…	XP_009586711.1, XP_009587308.1, XP_009588944.1, XP_009589401.1, XP_009589739.1, XP_009589753.1, XP_009590068.1, XP_009591259.1, XP_009591349.1, XP_009593245.1, XP_009595482.2, XP_009595537.1, XP_009595767.1, XP_009595998.1, XP_009597694.1, XP_009600001.1, XP_009601215.1, XP_009602088.1, XP_009604698.1, XP_009604937.1, XP_009605430.1, XP_009605495.1, XP_009605802.1, XP_009609515.1, XP_009610233.1,…	XP_011012264.1, XP_011015944.1, XP_011016699.1		Solyc12g044560.1.1, Solyc12g044580.2.1	PGSC0003DMP400021359, PGSC0003DMP400061645, PGSC0003DMP400069211	XP_010519129.1, XP_010523588.2, XP_010523616.1, XP_010531756.1, XP_010535215.1, XP_010535284.1, XP_010548580.1, XP_010550284.1, XP_010555887.1, XP_010556067.1, XP_010556269.1, XP_010559012.1, XP_019056311.1, XP_019056317.1, XP_019056668.1, XP_019056980.1, XP_019057027.1, XP_019057166.1, XP_019057368.1, XP_019057612.1, XP_019057613.1, XP_019057666.1, XP_019057734.1, XP_019057746.1, XP_019057747.1,…				Vradi0147s00090
[truncated: 54,287 more rows]

## Sheet: S10
Supplementary Table S10. Summary of syntenic blocks
Genome comparisons	No. of syntenic blocks	No. of gene pairs/block	Total no. of syntenic genes
Inter-species comparison
cranberry-V. microcarpum	966	10.4385	20163
cranberry-kiwifruit	1097	20.9827	31127
cranberry-tetraploid blueberry	1144	42.5825	64919
cranberry-tomato	863	16.5567	20815
cranberry-grape	762	12.4024	17165
cranberry-carrot	1135	14.6153	22728
Intra-species comparison
cranberry	266	11.9139	5136
V. microcarpum	238	7.32636	3440
kiwifruit	788	21.8466	21299
tetraploid blueberry	4401	29.3183	81492
tomato	291	12.4349	5703
grape	202	9.82266	3407
carrot	479	14.3917	9799

[truncated: 4 more sheets: S11, S12, S13, S14]
